# Supplementary material for: Phosphate deprivation restricts bacterial degradation of the marine polysaccharide fucoidan
Source: Nat Microbiol. 2026 Jan 22;11(2):391–405. doi: 10.1038/s41564-025-02240-z (PMC12872454; doi:10.1038/s41564-025-02240-z)
Supplement: Supplementary file 4 — Legends for each table can be found in the file. [file 41564_2025_2240_MOESM4_ESM.xlsx]

## Sheet: Supplementary Table 1
Glossomastix sp. PLY432 cell and mucus layer size
No.	Mucus diameter (µm)	Cell diameter (µm)	Mucus layer thickness (µm)
1	15.493	6.998	4.2475
2	16.859	8.522	4.1685
3	17.488	7.529	4.9795
4	17.856	7.046	5.405
5	15.858	7.215	4.3215
6	18.548	7.89	5.329
7	19.607	7.383	6.112
8	17.38	5.704	5.838
9	17.598	4.887	6.3555
10	12.868	6.063	3.4025
Note: only cells containing a mucus layer are used for mucus layer thickness measurements.

## Sheet: Supplementary Table 2
Estimation of intracellular carbon content in Glossomastix cells
C (pg/cell)	Cell size (µm3)		log10 C	log10 Volume		Mean diameter of PLY432 Cell (µm)
2913.2	34663		4.53987	3.46437		6.9
47.6	464		2.66652	1.67761		Cell volume (µm3)
6.80001	36.46		1.56182	0.832509		172.0069
7.11999	39.43		1.59583	0.852479		PLY432 Carbon
7.07997	46.97		1.67182	0.850031		24.48553 pg/cell
7.76001	42.01		1.62335	0.889862
5.5	41.3		1.61595	0.740363
5.2	34.8		1.54158	0.716003
4.83998	43.8		1.64147	0.684844
8.79999	52.12		1.717	0.944482
7.79997	44.19		1.64532	0.892093
6.75999	46.57		1.66811	0.829946
22.97	267.95		2.42805	1.36116
17.83	267.95		2.42805	1.25115
6.3	53.5		1.72835	0.799341
13	85		1.92942	1.11394
10.52	39.04		1.59151	1.02202
7.83999	83.65		1.92247	0.894315
9.71997	53.71		1.73006	0.987665
8.31999	75.92		1.88036	0.920123
969.69	3392		3.53046	2.98663
39.3	621		2.79309	1.59439
65.5	790		2.89763	1.81624
39.68	461.95		2.66459	1.59857
61.51	478.21		2.67962	1.78895
36.59	432.49		2.63598	1.56336
51.49	645.32		2.80978	1.71172
78.63	1016.52		3.00712	1.89559
51.98	687.84		2.83749	1.71584
72.85	486.32		2.68692	1.86243
67.73	489.91		2.69012	1.83078
74.36	606.89		2.78311	1.87134
56.9	466.24		2.66861	1.75511
87.48	605.19		2.78189	1.94191
40.24	449.68		2.6529	1.60466
205.66	1130		3.05308	2.31315
64.44	552		2.74194	1.80916
132.99	4249.57		3.62834	2.12382
135.08	4249.57		3.62834	2.13059
139.28	4270.95		3.63052	2.14389		References
141.29	4335.24		3.63701	2.15011		Finkel, Z. V., Follows, M. J. & Irwin, A. J. Size-scaling of macromolecules and chemical energy content in the eukaryotic microalgae. Journal of Plankton Research 38, 1151-1162, doi:10.1093/plankt/fbw057 (2016)
118.85	4270.95		3.63052	2.075		Finkel, Z. V. et al. Phylogenetic Diversity in the Macromolecular Composition of Microalgae. PLoS One 11, e0155977, doi:10.1371/journal.pone.0155977 (2016)
133.05	4335.24		3.63701	2.12401		Irwin, A. Phytoplankton macromolecular composition and cell size. figshare, doi:10.6084/m9.figshare.1600986.v2 (2016)
13.76	505.6		2.70381	1.13862
213026	3328525		6.52225	5.32843
51263	2.96774e+06		6.47243	4.7098
55950.2	3.09166e+06		6.49019	4.7478
57395.2	3.02829e+06		6.4812	4.75888
52524.8	3.04317e+06		6.48333	4.72036
45502.4	2.59386e+06		6.41395	4.65803
40185.1	3.0817e+06		6.48879	4.60406
164.063	359		2.55509	2.21501
101.4	670		2.82607	2.00604
104.7	863		2.93601	2.01995
152.8	766		2.88423	2.18412
355.2	7395		3.86894	2.55047
10.88	33.68		1.52737	1.03663
10.24	38.24		1.58252	1.0103
11.64	46.37		1.66624	1.06595
16.92	43.6		1.63949	1.2284
8.55	74		1.86923	0.931966
31.28	230		2.36173	1.49527
43.3332	223.78		2.34982	1.63682
48.8093	177.84		2.25003	1.6885
35.2379	207.57		2.31716	1.54701
53.095	193.51		2.2867	1.72505
41.7	285		2.45484	1.62014
4.57	69		1.83885	0.659916
1435.73	6709		3.82666	3.15707
513.9	3362		3.5266	2.71088
54.51	230		2.36173	1.73648
38	379		2.57864	1.57978
8.24	221		2.34439	0.915927
87.8	1096		3.03981	1.94349
9.3	31		1.49136	0.968483
5.8	41.1		1.61384	0.763428
5.1	35.4		1.549	0.70757
8.64	87.07		1.93987	0.936514
8.57	87.07		1.93987	0.932981
9.80001	39.24		1.59373	0.991227
6.63999	41.02		1.613	0.822167
11.12	45.78		1.66068	1.04611
9.99999	40.42		1.6066	1
6.97	85		1.92942	0.843233
10.19	93.14		1.96914	1.00817
13.84	93.14		1.96914	1.14114
113.76	885		2.94694	2.05599
2275.23	12226		4.08728	3.35703
3.56	37		1.5682	0.55145
0.8	2		0.30103	-0.09691
1.36	9		0.954243	0.133539
2.77	63		1.79934	0.44248
3.53	59		1.77085	0.547775
5.52	80		1.90309	0.741939
10.8	52.8		1.72263	1.03342
10.84	37.25		1.57113	1.03503
10.96	55.89		1.74733	1.03981
15.48	72.95		1.86303	1.18977
13.32	29.72		1.47305	1.1245
15.11	141		2.14922	1.17926
18	365		2.56229	1.25527
40.7	272		2.43457	1.60959
272.155	395		2.5966	2.43482
32.4	245		2.38917	1.51055
32.4	379		2.57864	1.51055
470.4	9600		3.98227	2.67247
11.256	402		2.60423	1.05138
313.5	14250		4.15381	2.49624
25.01	89.02		1.94949	1.39811
26.26	89.51		1.95187	1.41929
18.1	78.74		1.8962	1.25768
28.17	88.01		1.94453	1.44979
15.08	77.37		1.88857	1.1784
28.55	97.27		1.98798	1.45561
27.72	93.45		1.97058	1.44279
35.33	102.42		2.01038	1.54814
14.62	78.13		1.89282	1.16495
15.38	80.93		1.90811	1.18696
23.11	95.37		1.97941	1.3638
13.51	73.27		1.86493	1.13066
16.8	69.58		1.84248	1.22531
11.52	49.15		1.69152	1.06145
9.75999	41.22		1.61511	0.989449
11.2	46.77		1.66997	1.04922
5.94	42		1.62325	0.773786
12.53	30.48		1.48401	1.09795
10.4	29.45		1.46909	1.01703
11.08	32.93		1.51759	1.04454
9.41	32.23		1.50826	0.97359
8.38	31.54		1.49886	0.923244
9.01	30.46		1.48373	0.954725
11.71	29.91		1.47582	1.06856
10.55	29.91		1.47582	1.02325
11.59	29.65		1.47202	1.06408
9.92	30.7		1.48714	0.996512
10.25	29.66		1.47217	1.01072
9.11	30.1		1.47857	0.959518
1367.01	57441.5		4.75923	3.13577
1593.54	56918.2		4.75525	3.20236
1227.08	53889.3		4.7315	3.08887
1449.69	53367.2		4.72727	3.16128
1528.94	54749.5		4.73838	3.18439
1550.95	57843.2		4.76225	3.1906
1446	53969		4.73214	3.16017
1340.09	55749		4.74624	3.12713
1565.13	54369		4.73535	3.19455
1327.2	52662.2		4.7215	3.12294
1146.87	50981.1		4.70741	3.05951
1225.66	55058.2		4.74082	3.08837

## Sheet: Supplementary Table 3
1H and 13C chemical shiftsa for desulfated heterofucan from Glossomastix sp. PLY432. Correlations are annotated with letter that refers to spin system and number that indicates the carbon number for position within residue.
	residue	Chemical shift (ppm)
		C-1	C-2	C-3	C-4	C-5	C-6
		H-1	H-2	H-3	H-4	H-5	H-6
A	α-D-GlcAp	103	70.2	74.2	75.2	74.3	174.8
		5.29	3.93	3.57	3.79	3.53	-
B	α-L-Fucp	103	71.4	71.4	83.9	69.9	18.3
		4.84	3.34	3.66	3.65	3.49	3.71, 3.86
C	α-D-GalAp	100.7	71.1	72.7	81	73.6	175.9
		5.01	3.92	4.05	4.21	4.87	-
D	β-L-Rhap	102.2	79.2	72.2	74.4	71.9	19
		4.87	4.06	3.86	3.44	4.1	1.23
achemical shift in ppm, The sample was dissolved in D2O (200 µL, 99.96% D), spectrum recorded at 25 °C and 800 MHz. 1H chemical shift internally referenced to the residual water signal (4.75 ppm) and 13C chemical shift referenced indirectly to DSS based on 1H/13C frequency ratio = 0.251449530.
1H and 13C chemical shiftsa for purified heterofucan from Glossomastix sp. PLY432. Correlations are annotated with letter that refers to spin system and number that indicates the carbon number for position within residue.
	residue	Chemical shift (ppm)
		C-1	C-2	C-3	C-4	C-5	C-6
		H-1	H-2	H-3	H-4	H-5	H-6
B’	α-L-Fucp	101.9	69.5	78.8	81.4	70	18
		5.45	3.93	4.52	3.82	4.1	1.22
C’	α-D-GalAp	100.8	68.8	80.7	76.4	n.d.	n.d.
		5.08	4.18	4.69	4.79	n.d.	n.d.
D’	β-L-Rhap	104.9	79.6	72.7	74.4	71.9	19.4
		4.96	4.1	3.79	3.44	3.71	1.26
achemical shift in ppm, The sample was dissolved in D2O (200 µL, 99.96% D), spectrum recorded at 25 °C and 800 MHz. 1H chemical shift internally referenced to the residual water signal (4.75 ppm) and 13C chemical shift referenced indirectly to DSS based on 1H/13C frequency ratio = 0.251449530.
bn.d. not determined due to overlapping signals.

## Sheet: Supplementary Table 4
Gene_id	Pfam	TransAAP		Description (dbCAN-CAZyDB-SulfAtlas-TonB-fucosidase)
		Transporter Family	Substrate/Function
Chromosome
JGHGAGPH_00001
JGHGAGPH_00002
JGHGAGPH_00003	Protein of unknown function (DUF1549)
JGHGAGPH_00004	Protein of unknown function (DUF1501)
JGHGAGPH_00005	PAP2 superfamily
JGHGAGPH_00006	Major Facilitator Superfamily
JGHGAGPH_00007
JGHGAGPH_00008	Histidine phosphatase superfamily (branch 1)
JGHGAGPH_00009	Sodium:solute symporter family	The Solute:Sodium Symporter (SSS) Family	sodium ion:proline symporter
JGHGAGPH_00010
JGHGAGPH_00011	Periplasmic binding protein-like domain
JGHGAGPH_00012	Dihydrodipicolinate synthetase family
JGHGAGPH_00013	Sodium:solute symporter family	The Solute:Sodium Symporter (SSS) Family	sodium ion:proline symporter
JGHGAGPH_00014	N-acylglucosamine 2-epimerase (GlcNAc 2-epimer
JGHGAGPH_00015	BNR repeat-like domain			GH33
JGHGAGPH_00016	BNR repeat-like domain			GH33
JGHGAGPH_00017
JGHGAGPH_00018	Concanavalin A-like lectin/glucanases superfamil
JGHGAGPH_00019	Concanavalin A-like lectin/glucanases superfamil
JGHGAGPH_00020
JGHGAGPH_00021
JGHGAGPH_00022	Phytanoyl-CoA dioxygenase (PhyH)
JGHGAGPH_00023
JGHGAGPH_00024	Dihydrodipicolinate synthetase family
JGHGAGPH_00025	Lamin Tail Domain
JGHGAGPH_00026	HEAT repeats
JGHGAGPH_00027	Domain of unknown function (DUF4159)
JGHGAGPH_00028
JGHGAGPH_00029
JGHGAGPH_00030
JGHGAGPH_00031
JGHGAGPH_00032	Protein of unknown function DUF58
JGHGAGPH_00033	ATPase family associated with various cellul
JGHGAGPH_00034
JGHGAGPH_00035
JGHGAGPH_00036
JGHGAGPH_00037	Arginosuccinate synthase C-terminal domain
JGHGAGPH_00038
JGHGAGPH_00039	ATP-dependent protease La (LON) substrate-bin
JGHGAGPH_00040	Cys/Met metabolism PLP-dependent enzyme
JGHGAGPH_00041	Xylose isomerase-like TIM barrel
JGHGAGPH_00042	Sulfatase			M5U741_S1_17 - Arylsulfatase
JGHGAGPH_00043
JGHGAGPH_00044	D-ala D-ala ligase C-terminus
JGHGAGPH_00045
JGHGAGPH_00046	Cell division protein FtsA
JGHGAGPH_00047	Family of unknown function (DUF6172)
JGHGAGPH_00048
JGHGAGPH_00049
JGHGAGPH_00050
JGHGAGPH_00051
JGHGAGPH_00052
JGHGAGPH_00053
JGHGAGPH_00054	Tubulin/FtsZ family GTPase domain
JGHGAGPH_00055	FAD synthetase
JGHGAGPH_00056	6-phosphogluconate dehydrogenase C-terminal d
JGHGAGPH_00057
JGHGAGPH_00058
JGHGAGPH_00059	S-adenosylmethionine-dependent methyltransfe
JGHGAGPH_00060
JGHGAGPH_00061	Peptidase family M41
JGHGAGPH_00062	Pyridine nucleotide-disulphide oxidoreductas
JGHGAGPH_00063	Lamin Tail Domain
JGHGAGPH_00064
JGHGAGPH_00065	Protein of unknown function (DUF1553)
JGHGAGPH_00066	Protein of unknown function (DUF1501)
JGHGAGPH_00067	Xylose isomerase-like TIM barrel
JGHGAGPH_00068	DnaB-like helicase C terminal domain
JGHGAGPH_00069	E1-E2 ATPase	The P-type ATPase (P-ATPase) Superfamily	zinc/cadmium/cobalt ion
JGHGAGPH_00070
JGHGAGPH_00071	Transglutaminase-like superfamily
JGHGAGPH_00072	A predicted alpha-helical domain with a conserved E
JGHGAGPH_00073	Circularly permuted ATP-grasp type 2
JGHGAGPH_00074	Bacterial transglutaminase-like N-terminal r
JGHGAGPH_00075	Bacterial transglutaminase-like N-terminal r
JGHGAGPH_00076	Transglutaminase-like superfamily
JGHGAGPH_00077
JGHGAGPH_00078	Ribosomal protein L31
JGHGAGPH_00079	Domain of unknown function (DUF4250)
JGHGAGPH_00080
JGHGAGPH_00081
JGHGAGPH_00082	Multi-copper polyphenol oxidoreductase laccase
JGHGAGPH_00083
JGHGAGPH_00084
JGHGAGPH_00085	PP-loop family
JGHGAGPH_00086	Methyltransferase domain
JGHGAGPH_00087	Asp/Glu/Hydantoin racemase
JGHGAGPH_00088	Ribosomal protein L9 C-terminal domain
JGHGAGPH_00089	Domain of unknown function (DUF892)
JGHGAGPH_00090	tRNA synthetases class I (M)
JGHGAGPH_00091
JGHGAGPH_00092
JGHGAGPH_00093	Protein of unknown function DUF255
JGHGAGPH_00094	Calcineurin-like phosphoesterase
JGHGAGPH_00095	Proton-conducting membrane transporter
JGHGAGPH_00096	Proton-conducting membrane transporter
JGHGAGPH_00097	Proton-conducting membrane transporter
JGHGAGPH_00098	NADH-ubiquinone/plastoquinone oxidoreductase cha
JGHGAGPH_00099	NADH-ubiquinone/plastoquinone oxidoreductase cha
JGHGAGPH_00100
JGHGAGPH_00101	NADH dehydrogenase
JGHGAGPH_00102	Molybdopterin oxidoreductase
JGHGAGPH_00103	Permuted papain-like amidase enzyme YaeF/YiiX
JGHGAGPH_00104
JGHGAGPH_00105	Oxidoreductase family NAD-binding Rossmann f
JGHGAGPH_00106	Periplasmic binding protein domain	The ATP-binding Cassette (ABC) Superfamily	rhamnose
JGHGAGPH_00107
JGHGAGPH_00108	Branched-chain amino acid transport system / pe	The ATP-binding Cassette (ABC) Superfamily	sugar (ribose?)
JGHGAGPH_00109	Myo-inositol oxygenase
JGHGAGPH_00110
JGHGAGPH_00111	Domain of unknown function (DUF4166)
JGHGAGPH_00112
JGHGAGPH_00113
JGHGAGPH_00114
JGHGAGPH_00115
JGHGAGPH_00116	Calcineurin-like phosphoesterase
JGHGAGPH_00117
JGHGAGPH_00118
JGHGAGPH_00119
JGHGAGPH_00120
JGHGAGPH_00121	Amino-transferase class IV
JGHGAGPH_00122	Metallopeptidase family M24
JGHGAGPH_00123
JGHGAGPH_00124
JGHGAGPH_00125
JGHGAGPH_00126	Elongation factor Tu GTP binding domain
JGHGAGPH_00127	SNARE associated Golgi protein
JGHGAGPH_00128
JGHGAGPH_00129	Na+/H+ antiporter family	The NhaC Na+:H+ Antiporter (NhaC) Family	sodium ion:proton antiporter
JGHGAGPH_00130
JGHGAGPH_00131
JGHGAGPH_00132	Aminotransferase class I and II
JGHGAGPH_00133
JGHGAGPH_00134
JGHGAGPH_00135	Peptidase family M3
JGHGAGPH_00136
JGHGAGPH_00137	Concanavalin A-like lectin/glucanases superfamil
JGHGAGPH_00138	FG-GAP-like repeat
JGHGAGPH_00139	PQQ-like domain
JGHGAGPH_00140
JGHGAGPH_00141	3-keto-disaccharide hydrolase
JGHGAGPH_00142
JGHGAGPH_00143
JGHGAGPH_00144
JGHGAGPH_00145
JGHGAGPH_00146	DEAD/DEAH box helicase
JGHGAGPH_00147	Exonuclease
JGHGAGPH_00148	Tetratricopeptide repeat
JGHGAGPH_00149	Domain of unknown function (DUF4159)
JGHGAGPH_00150
JGHGAGPH_00151
JGHGAGPH_00152	Biopolymer transport protein ExbD/TolR
JGHGAGPH_00153	MotA/TolQ/ExbB proton channel family	The H+- or Na+-translocating Bacterial Flagellar Motor 1ExbBD Outer Membrane Transport Energizer (Mo
JGHGAGPH_00154
JGHGAGPH_00155
JGHGAGPH_00156	Tetratricopeptide repeat
JGHGAGPH_00157	Tetratricopeptide repeat
JGHGAGPH_00158	Protein of unknown function (DUF1501)
JGHGAGPH_00159	Protein of unknown function (DUF1553)
JGHGAGPH_00160	FG-GAP-like repeat
JGHGAGPH_00161
JGHGAGPH_00162
JGHGAGPH_00163
JGHGAGPH_00164
JGHGAGPH_00165
JGHGAGPH_00166	3-keto-disaccharide hydrolase
JGHGAGPH_00167	Translation initiation factor SUI1
JGHGAGPH_00168
JGHGAGPH_00169
JGHGAGPH_00170	Prolyl oligopeptidase family
JGHGAGPH_00171
JGHGAGPH_00172	Type II secretion system (T2SS) protein G
JGHGAGPH_00173	Protein of unknown function (DUF1456)
JGHGAGPH_00174	S-adenosylmethionine-dependent methyltransfe
JGHGAGPH_00175
JGHGAGPH_00176	AMP-binding enzyme
JGHGAGPH_00177
JGHGAGPH_00178
JGHGAGPH_00179
JGHGAGPH_00180	Transposase DDE domain
JGHGAGPH_00181	BspA type Leucine rich repeat region (6 copies)
JGHGAGPH_00182	C terminal of Calcineurin-like phosphoesterase
JGHGAGPH_00183	PQQ-like domain
JGHGAGPH_00184	GDSL-like Lipase/Acylhydrolase family
JGHGAGPH_00185	ABC transporter	The ATP-binding Cassette (ABC) Superfamily	lipoprotein
JGHGAGPH_00186	FtsX-like permease family	The ATP-binding Cassette (ABC) Superfamily	?
JGHGAGPH_00187
JGHGAGPH_00188
JGHGAGPH_00189	GMC oxidoreductase
JGHGAGPH_00190	Ferritin-like
JGHGAGPH_00191
JGHGAGPH_00192
JGHGAGPH_00193
JGHGAGPH_00194	Cytochrome P450
JGHGAGPH_00195	Flavin containing amine oxidoreductase
JGHGAGPH_00196
JGHGAGPH_00197
JGHGAGPH_00198
JGHGAGPH_00199
JGHGAGPH_00200	Trypsin-like peptidase domain
JGHGAGPH_00201
JGHGAGPH_00202
JGHGAGPH_00203
JGHGAGPH_00204	Trypsin-like peptidase domain
JGHGAGPH_00205	PLD-like domain
JGHGAGPH_00206	CHAT domain
JGHGAGPH_00207	WD domain G-beta repeat
JGHGAGPH_00208	DNA/RNA non-specific endonuclease
JGHGAGPH_00209
JGHGAGPH_00210	Outer membrane efflux protein
JGHGAGPH_00211	Barrel-sandwich domain of CusB or HlyD membr
JGHGAGPH_00212	AcrB/AcrD/AcrF family	The Resistance-Nodulation-Cell Division (RND) Superfamily	cobalt/zinc/cadmium ion efflux (HME subfamily)
JGHGAGPH_00213
JGHGAGPH_00214
JGHGAGPH_00215
JGHGAGPH_00216	Multicopper oxidase
JGHGAGPH_00217
JGHGAGPH_00218
JGHGAGPH_00219	Multicopper oxidase
JGHGAGPH_00220
JGHGAGPH_00221	E1-E2 ATPase	The P-type ATPase (P-ATPase) Superfamily	zinc/cadmium/cobalt ion
JGHGAGPH_00222		The Resistance-Nodulation-Cell Division (RND) Superfamily	multidrug/solvent efflux (HAE1 subfamily)
JGHGAGPH_00223
JGHGAGPH_00224	Outer membrane efflux protein
JGHGAGPH_00225	AefR-like transcriptional repressor C-terminal dom
JGHGAGPH_00226	Bacteriocin-protection YdeI or OmpD-Associated
JGHGAGPH_00227	Helix-turn-helix domain
JGHGAGPH_00228
JGHGAGPH_00229	Protein kinase domain
JGHGAGPH_00230
JGHGAGPH_00231
JGHGAGPH_00232	Domain of unknown function (DUF4838)			GH163
JGHGAGPH_00233
JGHGAGPH_00234
JGHGAGPH_00235	Protein of unknown function (DUF1553)
JGHGAGPH_00236	Protein of unknown function (DUF1501)
JGHGAGPH_00237	Protein of unknown function (DUF1501)
JGHGAGPH_00238	Protein of unknown function (DUF1553)
JGHGAGPH_00239	FCD domain
JGHGAGPH_00240	GDSL-like Lipase/Acylhydrolase family
JGHGAGPH_00241				PL1_2
JGHGAGPH_00242
JGHGAGPH_00243	GDSL-like Lipase/Acylhydrolase family
JGHGAGPH_00244	GDSL-like Lipase/Acylhydrolase family
JGHGAGPH_00245	Helix-turn-helix domain
JGHGAGPH_00246	Zinc-binding dehydrogenase
JGHGAGPH_00247	Antibiotic biosynthesis monooxygenase
JGHGAGPH_00248
JGHGAGPH_00249
JGHGAGPH_00250
JGHGAGPH_00251	E1-E2 ATPase	The P-type ATPase (P-ATPase) Superfamily	zinc/cadmium/cobalt ion
JGHGAGPH_00252
JGHGAGPH_00253	AcrB/AcrD/AcrF family	The Resistance-Nodulation-Cell Division (RND) Superfamily	cobalt/zinc/cadmium ion efflux (HME subfamily)
JGHGAGPH_00254	Barrel-sandwich domain of CusB or HlyD membrane-fus
JGHGAGPH_00255	Outer membrane efflux protein
JGHGAGPH_00256
JGHGAGPH_00257	Outer membrane efflux protein
JGHGAGPH_00258
JGHGAGPH_00259		The ATP-binding Cassette (ABC) Superfamily	lipoprotein releasing
JGHGAGPH_00260	MacB-like periplasmic core domain	The ATP-binding Cassette (ABC) Superfamily	lipoprotein releasing
JGHGAGPH_00261	ABC transporter	The ATP-binding Cassette (ABC) Superfamily	lipoprotein
JGHGAGPH_00262	Barrel-sandwich domain of CusB or HlyD membr	The Resistance-Nodulation-Cell Division (RND) Superfamily	multidrug efflux
JGHGAGPH_00263
JGHGAGPH_00264
JGHGAGPH_00265
JGHGAGPH_00266	Universal stress protein family
JGHGAGPH_00267	Universal stress protein family
JGHGAGPH_00268
JGHGAGPH_00269
JGHGAGPH_00270	Cellulose-binding Sde182 nucleoside hydrolas
JGHGAGPH_00271	Lamin Tail Domain
JGHGAGPH_00272	Concanavalin A-like lectin/glucanases superfamil
JGHGAGPH_00273	Concanavalin A-like lectin/glucanases superfamil
JGHGAGPH_00274	Protein of unknown function (DUF1553)
JGHGAGPH_00275	Protein of unknown function (DUF1501)
JGHGAGPH_00276	Protein of unknown function (DUF1501)
JGHGAGPH_00277	Protein of unknown function (DUF1553)
JGHGAGPH_00278	Domain of unknown function (DUF4340)
JGHGAGPH_00279
JGHGAGPH_00280
JGHGAGPH_00281	ABC transporter
JGHGAGPH_00282	2-oxoglutarate dehydrogenase C-terminal
JGHGAGPH_00283	2-oxoacid dehydrogenases acyltransferase (ca
JGHGAGPH_00284	Low molecular weight phosphotyrosine protein phosph
JGHGAGPH_00285	NAD-dependent DNA ligase adenylation domain
JGHGAGPH_00286
JGHGAGPH_00287	Low molecular weight phosphotyrosine protein phosph
JGHGAGPH_00288	Lamin Tail Domain
JGHGAGPH_00289
JGHGAGPH_00290	Type II/IV secretion system protein
JGHGAGPH_00291	Type II secretion system (T2SS) protein F	The Outer Membrane Protein Secreting Main Terminal Branch (MTB)
JGHGAGPH_00292	ABC transporter
JGHGAGPH_00293
JGHGAGPH_00294	Protein of unknown function (DUF1003)
JGHGAGPH_00295	Hsp90 protein
JGHGAGPH_00296
JGHGAGPH_00297	PepSY-associated TM region
JGHGAGPH_00298
JGHGAGPH_00299	TonB dependent receptor
JGHGAGPH_00300	Small Multidrug Resistance protein	The Drug/Metabolite Transporter (DMT) Superfamily	multidrug efflux (SMR)
JGHGAGPH_00301
JGHGAGPH_00302	Uncharacterized protein family UPF0004
JGHGAGPH_00303	Sulfite exporter TauE/SafE
JGHGAGPH_00304	Aminotransferase class-V
JGHGAGPH_00305
JGHGAGPH_00306	DHHA2 domain
JGHGAGPH_00307	Glycosyl hydrolase catalytic core
JGHGAGPH_00308	ABC 3 transport family
JGHGAGPH_00309	ABC transporter
JGHGAGPH_00310
JGHGAGPH_00311	Zinc-uptake complex component A periplasmic
JGHGAGPH_00312
JGHGAGPH_00313	Fe-S metabolism associated domain
JGHGAGPH_00314	Aminotransferase class-V
JGHGAGPH_00315
JGHGAGPH_00316	Sulfite exporter TauE/SafE
JGHGAGPH_00317
JGHGAGPH_00318	DNA topoisomerase
JGHGAGPH_00319	Cobalamin-independent synthase Catalytic domain
JGHGAGPH_00320
JGHGAGPH_00321	Transglutaminase-like superfamily
JGHGAGPH_00322
JGHGAGPH_00323	Aminotransferase class-V
JGHGAGPH_00324
JGHGAGPH_00325
JGHGAGPH_00326
JGHGAGPH_00327
JGHGAGPH_00328	DDE superfamily endonuclease
JGHGAGPH_00329	DNA recombination-mediator protein A
JGHGAGPH_00330	Protein of unknown function (DUF2851)
JGHGAGPH_00331
JGHGAGPH_00332	Beta-lactamase superfamily domain
JGHGAGPH_00333
JGHGAGPH_00334	Lyase
JGHGAGPH_00335
JGHGAGPH_00336	Transglycosylase
JGHGAGPH_00337
JGHGAGPH_00338
JGHGAGPH_00339	FGGY family of carbohydrate kinases N-terminal dom
JGHGAGPH_00340	Domain of unknown function (DUF374)
JGHGAGPH_00341	Tetrahydrofolate dehydrogenase/cyclohydrolase
JGHGAGPH_00342	Mitochondrial biogenesis AIM24
JGHGAGPH_00343	Phosphomethylpyrimidine kinase
JGHGAGPH_00344	ApaG domain
JGHGAGPH_00345	5-formyltetrahydrofolate cyclo-ligase family
JGHGAGPH_00346
JGHGAGPH_00347	Sigma-70 region 4
JGHGAGPH_00348	Pyridoxal-dependent decarboxylase pyridoxal
JGHGAGPH_00349	Rhomboid family
JGHGAGPH_00350	NAD dependent epimerase/dehydratase family
JGHGAGPH_00351
JGHGAGPH_00352
JGHGAGPH_00353
JGHGAGPH_00354
JGHGAGPH_00355
JGHGAGPH_00356
JGHGAGPH_00357
JGHGAGPH_00358	IS66 Orf2 like protein
JGHGAGPH_00359	Transposase IS66 family
JGHGAGPH_00360
JGHGAGPH_00361
JGHGAGPH_00362
JGHGAGPH_00363
JGHGAGPH_00364	Transcription elongation factor N-terminal
JGHGAGPH_00365	Enolase C-terminal TIM barrel domain
JGHGAGPH_00366
JGHGAGPH_00367	Enoyl-(Acyl carrier protein) reductase
JGHGAGPH_00368	Biopolymer transport protein ExbD/TolR
JGHGAGPH_00369
JGHGAGPH_00370
JGHGAGPH_00371	ATP:guanido phosphotransferase C-terminal ca
JGHGAGPH_00372	AAA domain (Cdc48 subfamily)
JGHGAGPH_00373	Thiamine pyrophosphate enzyme C-terminal TPP b
JGHGAGPH_00374	Pyruvate flavodoxin/ferredoxin oxidoreductase thia
JGHGAGPH_00375
JGHGAGPH_00376	Aerotolerance regulator N-terminal
JGHGAGPH_00377	Protein of unknown function DUF58
JGHGAGPH_00378
JGHGAGPH_00379	ATPase family associated with various cellular act
JGHGAGPH_00380	UPF0176 acylphosphatase like domain
JGHGAGPH_00381
JGHGAGPH_00382	Respiratory-chain NADH dehydrogenase 51 Kd subu
JGHGAGPH_00383	Thioredoxin-like [2Fe-2S] ferredoxin
JGHGAGPH_00384	Respiratory-chain NADH dehydrogenase 49 Kd s
JGHGAGPH_00385
JGHGAGPH_00386	Phosphoenolpyruvate-dependent sugar phosphotransf	Sugar Specific PTS	fructose
JGHGAGPH_00387	tRNA synthetases class I (R)
JGHGAGPH_00388	Amino acid kinase family
JGHGAGPH_00389
JGHGAGPH_00390
JGHGAGPH_00391	RES domain
JGHGAGPH_00392
JGHGAGPH_00393
JGHGAGPH_00394
JGHGAGPH_00395	FG-GAP-like repeat
JGHGAGPH_00396
JGHGAGPH_00397
JGHGAGPH_00398
JGHGAGPH_00399
JGHGAGPH_00400
JGHGAGPH_00401	Transposase IS200 like
JGHGAGPH_00402
JGHGAGPH_00403
JGHGAGPH_00404	Carbamoyl-phosphate synthase L chain ATP bi
JGHGAGPH_00405
JGHGAGPH_00406	tRNA synthetases class I (I L M and V)
JGHGAGPH_00407
JGHGAGPH_00408	D-Tyr-tRNA(Tyr) deacylase
JGHGAGPH_00409	Predicted membrane protein (DUF2339)
JGHGAGPH_00410	alpha/beta hydrolase fold
JGHGAGPH_00411	Domain of unknown function (DUF1802)
JGHGAGPH_00412	ROK family
JGHGAGPH_00413	Type III pantothenate kinase
JGHGAGPH_00414	Glyoxalase/Bleomycin resistance protein/Dioxygena
JGHGAGPH_00415	FtsX-like permease family
JGHGAGPH_00416	RDD family
JGHGAGPH_00417
JGHGAGPH_00418	Pyridine nucleotide-disulphide oxidoreductase
JGHGAGPH_00419
JGHGAGPH_00420
JGHGAGPH_00421
JGHGAGPH_00422
JGHGAGPH_00423
JGHGAGPH_00424	RecJ OB domain
JGHGAGPH_00425	DEAD/DEAH box helicase
JGHGAGPH_00426	FG-GAP-like repeat
JGHGAGPH_00427	HEAT repeats
JGHGAGPH_00428
JGHGAGPH_00429
JGHGAGPH_00430
JGHGAGPH_00431
JGHGAGPH_00432	Pyridoxamine 5'-phosphate oxidase
JGHGAGPH_00433
JGHGAGPH_00434	tRNA synthetases class I (C) catalytic domain
JGHGAGPH_00435
JGHGAGPH_00436	Phosphotransferase enzyme family
JGHGAGPH_00437
JGHGAGPH_00438
JGHGAGPH_00439	Glycosyltransferase Family 4			GT4
JGHGAGPH_00440
JGHGAGPH_00441	Phosphoribosyl-AMP cyclohydrolase
JGHGAGPH_00442	Aminomethyltransferase folate-binding domain
JGHGAGPH_00443	Glycine cleavage H-protein
JGHGAGPH_00444	Glycine cleavage system P-protein
JGHGAGPH_00445	NUDIX domain
JGHGAGPH_00446	Sulfatase			A0A1N7M2I7_S1_20 - Arylsulfatase
JGHGAGPH_00447	WD domain G-beta repeat
JGHGAGPH_00448	Protein of unknown function (DUF1549)
JGHGAGPH_00449
JGHGAGPH_00450	Protein of unknown function (DUF1501)
JGHGAGPH_00451
JGHGAGPH_00452
JGHGAGPH_00453
JGHGAGPH_00454
JGHGAGPH_00455	Diaminopimelate epimerase
JGHGAGPH_00456	Tryptophan synthase alpha chain
JGHGAGPH_00457	6-pyruvoyl tetrahydropterin synthase
JGHGAGPH_00458	Peptidase family M20/M25/M40
JGHGAGPH_00459	Trehalose utilisation
JGHGAGPH_00460		The Drug/Metabolite Transporter (DMT) Superfamily	drug/metabolite?
JGHGAGPH_00461
JGHGAGPH_00462	Putative neutral zinc metallopeptidase
JGHGAGPH_00463	Putative quorum-sensing-regulated virulence factor
JGHGAGPH_00464
JGHGAGPH_00465	DNA polymerase III delta subunit
JGHGAGPH_00466
JGHGAGPH_00467
JGHGAGPH_00468	Sulfatase-modifying factor enzyme 1
JGHGAGPH_00469
JGHGAGPH_00470
JGHGAGPH_00471	Sigma 54 modulation protein / S30EA ribosoma
JGHGAGPH_00472	ATP synthase alpha/beta family nucleotide-bind
JGHGAGPH_00473
JGHGAGPH_00474	Ribosomal protein S18
JGHGAGPH_00475	Sodium:alanine symporter family	The Alanine or Glycine:Cation Symporter (AGCS) Family	sodium ion:alanine symporter
JGHGAGPH_00476	UvrD/REP helicase N-terminal domain
JGHGAGPH_00477	Aspartyl protease
JGHGAGPH_00478
JGHGAGPH_00479	Membrane transport protein
JGHGAGPH_00480	Serine aminopeptidase S33
JGHGAGPH_00481	Family of unknown function (DUF6607)
JGHGAGPH_00482
JGHGAGPH_00483	Ribosomal protein L11 methyltransferase (Prm
JGHGAGPH_00484	Aminotransferase class I and II
JGHGAGPH_00485	Glutamine amidotransferase class-I
JGHGAGPH_00486	Imidazoleglycerol-phosphate dehydratase
JGHGAGPH_00487
JGHGAGPH_00488
JGHGAGPH_00489
JGHGAGPH_00490	ABC transporter
JGHGAGPH_00491
JGHGAGPH_00492
JGHGAGPH_00493
JGHGAGPH_00494	Holliday junction DNA helicase RuvB P-loop domain
JGHGAGPH_00495	Ribosomal protein L36
JGHGAGPH_00496
JGHGAGPH_00497
JGHGAGPH_00498
JGHGAGPH_00499
JGHGAGPH_00500	Helix-turn-helix domain
JGHGAGPH_00501
JGHGAGPH_00502	FGGY family of carbohydrate kinases C-terminal dom
JGHGAGPH_00503	Xylose isomerase-like TIM barrel
JGHGAGPH_00504	Oxidoreductase family NAD-binding Rossmann f
JGHGAGPH_00505	Oxidoreductase family NAD-binding Rossmann f
JGHGAGPH_00506
JGHGAGPH_00507
JGHGAGPH_00508	Ion transport protein	The Voltage-gated Ion Channel (VIC) Superfamily	potassium ion channel
JGHGAGPH_00509	Enoyl-CoA hydratase/isomerase
JGHGAGPH_00510	UbiA prenyltransferase family
JGHGAGPH_00511
JGHGAGPH_00512
JGHGAGPH_00513	Aminotransferase class-V
JGHGAGPH_00514
JGHGAGPH_00515	Uracil phosphoribosyltransferase
JGHGAGPH_00516	Sigma-54 interaction domain
JGHGAGPH_00517	Putative undecaprenyl diphosphate synthase
JGHGAGPH_00518	Adenylosuccinate synthetase
JGHGAGPH_00519	Glutamine amidotransferase class-I
JGHGAGPH_00520	Glycosyl transferase family a/b domain
JGHGAGPH_00521	Sulfatase-modifying factor enzyme 1
JGHGAGPH_00522
JGHGAGPH_00523	Type II/IV secretion system protein
JGHGAGPH_00524	Type II/IV secretion system protein
JGHGAGPH_00525
JGHGAGPH_00526	Putative Actinobacterial Holin-X holin supe
JGHGAGPH_00527
JGHGAGPH_00528
JGHGAGPH_00529	Citrate transporter	The Divalent Anion:Na+ Symporter (DASS) Family	sodium ion:dicarboxylate/sulfate
JGHGAGPH_00530	tRNA N6-adenosine threonylcarbamoyltransferase
JGHGAGPH_00531
JGHGAGPH_00532
JGHGAGPH_00533	Sigma-70 region 3
JGHGAGPH_00534
JGHGAGPH_00535	DNA methylase
JGHGAGPH_00536	Tetracyclin repressor-like C-terminal domain
JGHGAGPH_00537	Outer membrane efflux protein
JGHGAGPH_00538
JGHGAGPH_00539	AcrB/AcrD/AcrF family	The Resistance-Nodulation-Cell Division (RND) Superfamily	multidrug/solvent efflux (HAE1 subfamily)
JGHGAGPH_00540
JGHGAGPH_00541	FKBP-type peptidyl-prolyl cis-trans isomerase
JGHGAGPH_00542	FKBP-type peptidyl-prolyl cis-trans isomerase
JGHGAGPH_00543
JGHGAGPH_00544
JGHGAGPH_00545
JGHGAGPH_00546
JGHGAGPH_00547	Sodium/calcium exchanger protein	The Ca2+:Cation Antiporter (CaCA) Family	sodium ion:calcium ion antiporter
JGHGAGPH_00548	Prolipoprotein diacylglyceryl transferase
JGHGAGPH_00549
JGHGAGPH_00550
JGHGAGPH_00551
JGHGAGPH_00552	Glucose-6-phosphate dehydrogenase C-terminal domai
JGHGAGPH_00553	Glucose-6-phosphate dehydrogenase subunit N-
JGHGAGPH_00554	Protein of unknown function (DUF1552)
JGHGAGPH_00555	Polysaccharide deacetylase			CE4
JGHGAGPH_00556	Dynamin family
JGHGAGPH_00557	Dehydrogenase E1 component
JGHGAGPH_00558	Transketolase pyrimidine binding domain
JGHGAGPH_00559	2-oxoacid dehydrogenases acyltransferase (cata
JGHGAGPH_00560	Flavoprotein
JGHGAGPH_00561	Guanylate kinase
JGHGAGPH_00562	Dienelactone hydrolase family
JGHGAGPH_00563	DNA mismatch repair protein C-terminal domai
JGHGAGPH_00564	Domain of unknown function (DUF389)
JGHGAGPH_00565	Protein of unknown function (DUF3500)
JGHGAGPH_00566	Divalent cation transporter	The Mg2+ Transporter-E (MgtE) Family	magnesium ion
JGHGAGPH_00567	4'-phosphopantetheinyl transferase superfamily
JGHGAGPH_00568	Pyridoxal phosphate biosynthesis protein PdxJ
JGHGAGPH_00569	AICARFT/IMPCHase bienzyme
JGHGAGPH_00570	GDSL-like Lipase/Acylhydrolase family
JGHGAGPH_00571	3-keto-disaccharide hydrolase
JGHGAGPH_00572	Sulfatase			M5U578_S1_7 - Iduronate-2-sulfatase
JGHGAGPH_00573	Protein of unknown function (DUF1501)
JGHGAGPH_00574	Protein of unknown function (DUF1553)
JGHGAGPH_00575
JGHGAGPH_00576
JGHGAGPH_00577
JGHGAGPH_00578	ATP-NAD kinase C-terminal domain
JGHGAGPH_00579	ThiF family
JGHGAGPH_00580	Rhodanese-like domain
JGHGAGPH_00581
JGHGAGPH_00582	Fumarylacetoacetate (FAA) hydrolase family			A0A1Q9EKW5_S1_6 - Dynein
JGHGAGPH_00583	Queuine tRNA-ribosyltransferase
JGHGAGPH_00584	Preprotein translocase subunit
JGHGAGPH_00585
JGHGAGPH_00586	Protein export membrane protein
JGHGAGPH_00587	Polysaccharide deacetylase
JGHGAGPH_00588	Thiamine pyrophosphate enzyme C-terminal TPP b
JGHGAGPH_00589	Small subunit of acetolactate synthase
JGHGAGPH_00590
JGHGAGPH_00591	Mur ligase middle domain
JGHGAGPH_00592
JGHGAGPH_00593
JGHGAGPH_00594
JGHGAGPH_00595	RecF/RecN/SMC N terminal domain
JGHGAGPH_00596	SMP-30/Gluconolactonase/LRE-like region
JGHGAGPH_00597	Glycosyl transferase family group 2			GT2
JGHGAGPH_00598	LD-transpeptidase catalytic domain
JGHGAGPH_00599	GlnD PII-uridylyltransferase
JGHGAGPH_00600	Metallopeptidase family M24
JGHGAGPH_00601
JGHGAGPH_00602
JGHGAGPH_00603	CoA-ligase
JGHGAGPH_00604	ATP-grasp domain
JGHGAGPH_00605	AAA domain
JGHGAGPH_00606	SecA DEAD-like domain
JGHGAGPH_00607	Protein of unknown function (DUF420)
JGHGAGPH_00608
JGHGAGPH_00609
JGHGAGPH_00610	UbiA prenyltransferase family
JGHGAGPH_00611	Natural resistance-associated macrophage protein-li	The Metal Ion (Mn2+-iron) Transporter (Nramp) Family	manganese/iron ion
JGHGAGPH_00612
JGHGAGPH_00613
JGHGAGPH_00614	Prolipoprotein diacylglyceryl transferase
JGHGAGPH_00615	Bacterial type II and III secretion system protei
JGHGAGPH_00616
JGHGAGPH_00617
JGHGAGPH_00618
JGHGAGPH_00619
JGHGAGPH_00620
JGHGAGPH_00621
JGHGAGPH_00622
JGHGAGPH_00623	Type II secretion system (T2SS) protein G	The Outer Membrane Protein Secreting Main Terminal Branch (MTB)
JGHGAGPH_00624	Type II secretion system (T2SS) protein G	The Outer Membrane Protein Secreting Main Terminal Branch (MTB)
JGHGAGPH_00625	Uncharacterised protein family UPF0102
JGHGAGPH_00626	Ribonuclease HII
JGHGAGPH_00627
JGHGAGPH_00628
JGHGAGPH_00629
JGHGAGPH_00630				GH2
JGHGAGPH_00631	Periplasmic binding protein-like domain
JGHGAGPH_00632
JGHGAGPH_00633
JGHGAGPH_00634	IstB-like ATP binding protein
JGHGAGPH_00635
JGHGAGPH_00636
JGHGAGPH_00637	Transposase IS66 family
JGHGAGPH_00638	IS66 Orf2 like protein
JGHGAGPH_00639
JGHGAGPH_00640	Concanavalin A-like lectin/glucanases superfamil
JGHGAGPH_00641	Lamin Tail Domain
JGHGAGPH_00642	GxGYxYP putative glycoside hydrolase C-termina
JGHGAGPH_00643	Aldose 1-epimerase
JGHGAGPH_00644
JGHGAGPH_00645
JGHGAGPH_00646	MBG domain (YGX type)
JGHGAGPH_00647
JGHGAGPH_00648
JGHGAGPH_00649
JGHGAGPH_00650
JGHGAGPH_00651	SecA DEAD-like domain
JGHGAGPH_00652
JGHGAGPH_00653	Barrel-sandwich domain of CusB or HlyD membr
JGHGAGPH_00654	HlyD family secretion protein
JGHGAGPH_00655	Outer membrane efflux protein
JGHGAGPH_00656
JGHGAGPH_00657
JGHGAGPH_00658
JGHGAGPH_00659
JGHGAGPH_00660
JGHGAGPH_00661
JGHGAGPH_00662	L-Lysine epsilon oxidase N-terminal
JGHGAGPH_00663	Pyruvate phosphate dikinase AMP/ATP-binding d
JGHGAGPH_00664	PQQ-like domain
JGHGAGPH_00665	FG-GAP-like repeat
JGHGAGPH_00666
JGHGAGPH_00667
JGHGAGPH_00668
JGHGAGPH_00669	Domain of unknown function (DUF5060)
JGHGAGPH_00670	Uroporphyrinogen-III synthase HemD
JGHGAGPH_00671	Porphobilinogen deaminase dipyromethane cof
JGHGAGPH_00672	Glutamyl-tRNAGlu reductase N-terminal domain
JGHGAGPH_00673
JGHGAGPH_00674	Phosphoribosyl transferase domain			T0MC20_S1_5 - N-acetylgalactosamine-6-sulfatase-like
JGHGAGPH_00675	Phosphoglucose isomerase
JGHGAGPH_00676
JGHGAGPH_00677
JGHGAGPH_00678
JGHGAGPH_00679	Protein of unknown function DUF58
JGHGAGPH_00680	ATPase family associated with various cellul
JGHGAGPH_00681
JGHGAGPH_00682
JGHGAGPH_00683	Stage II sporulation protein M
JGHGAGPH_00684	RDD family
JGHGAGPH_00685	Formyl transferase
JGHGAGPH_00686	LysR substrate binding domain
JGHGAGPH_00687	Sodium:solute symporter family	The Solute:Sodium Symporter (SSS) Family	sodium ion:proline symporter
JGHGAGPH_00688	Domain of unknown function (DUF4212)
JGHGAGPH_00689	AMP-binding enzyme
JGHGAGPH_00690	Putative S-adenosyl-L-methionine-dependent m
JGHGAGPH_00691	3-keto-disaccharide hydrolase
JGHGAGPH_00692
JGHGAGPH_00693
JGHGAGPH_00694
JGHGAGPH_00695
JGHGAGPH_00696
JGHGAGPH_00697
JGHGAGPH_00698
JGHGAGPH_00699
JGHGAGPH_00700	MnmE helical domain
JGHGAGPH_00701	Aminotransferase class I and II
JGHGAGPH_00702	ubiE/COQ5 methyltransferase family
JGHGAGPH_00703
JGHGAGPH_00704	ABC transporter transmembrane region	The ATP-binding Cassette (ABC) Superfamily	multidrug
JGHGAGPH_00705
JGHGAGPH_00706	Caspase domain
JGHGAGPH_00707
JGHGAGPH_00708	SpoU rRNA Methylase family
JGHGAGPH_00709	Domain of unknown function (DUF1508)
JGHGAGPH_00710	Nickel-containing superoxide dismutase
JGHGAGPH_00711	Cupin domain
JGHGAGPH_00712	FG-GAP-like repeat
JGHGAGPH_00713	PQQ-like domain
JGHGAGPH_00714	UvrC RNAse H endonuclease domain
JGHGAGPH_00715	MotA/TolQ/ExbB proton channel family
JGHGAGPH_00716	Biopolymer transport protein ExbD/TolR
JGHGAGPH_00717
JGHGAGPH_00718	Glutamine amidotransferase class-I
JGHGAGPH_00719	IMP dehydrogenase / GMP reductase domain
JGHGAGPH_00720
JGHGAGPH_00721	Hydantoinase B/oxoprolinase
JGHGAGPH_00722
JGHGAGPH_00723	Polypeptide deformylase
JGHGAGPH_00724
JGHGAGPH_00725	MotA/TolQ/ExbB proton channel family
JGHGAGPH_00726
JGHGAGPH_00727
JGHGAGPH_00728	CbiX
JGHGAGPH_00729	4Fe-4S iron-sulfur cluster binding domain
JGHGAGPH_00730
JGHGAGPH_00731	tRNA (Uracil-5-)-methyltransferase
JGHGAGPH_00732
JGHGAGPH_00733	DNA polymerase family A
JGHGAGPH_00734	Cyclophilin type peptidyl-prolyl cis-trans iso
JGHGAGPH_00735	Cyclophilin type peptidyl-prolyl cis-trans iso
JGHGAGPH_00736	Glycerol-3-phosphate acyltransferase
JGHGAGPH_00737	NAD-dependent glycerol-3-phosphate dehydrogen
JGHGAGPH_00738	Polyphosphate kinase 2 (PPK2)
JGHGAGPH_00739	Amidohydrolase
JGHGAGPH_00740	VTC domain
JGHGAGPH_00741	Domain of unknown function (DUF4956)
JGHGAGPH_00742	RNA polymerase recycling family C-terminal
JGHGAGPH_00743
JGHGAGPH_00744
JGHGAGPH_00745	Aldehyde dehydrogenase family
JGHGAGPH_00746
JGHGAGPH_00747	GDSL-like Lipase/Acylhydrolase family
JGHGAGPH_00748
JGHGAGPH_00749
JGHGAGPH_00750
JGHGAGPH_00751	Bacterial DNA polymerase III alpha NTPase do
JGHGAGPH_00752
JGHGAGPH_00753	Glutamine amidotransferases class-II
JGHGAGPH_00754	Glycosyl hydrolases family 18			GH18
JGHGAGPH_00755	Polymer-forming cytoskeletal
JGHGAGPH_00756
JGHGAGPH_00757
JGHGAGPH_00758	HPr Serine kinase C-terminal domain
JGHGAGPH_00759	PTS HPr component phosphorylation site
JGHGAGPH_00760	PEP-utilising enzyme PEP-binding domain
JGHGAGPH_00761	Iron-dependent Transcriptional regulator
JGHGAGPH_00762	Serine acetyltransferase N-terminal
JGHGAGPH_00763
JGHGAGPH_00764	2OG-Fe(II) oxygenase superfamily
JGHGAGPH_00765
JGHGAGPH_00766	Elongation factor Tu GTP binding domain
JGHGAGPH_00767	Ribosomal RNA adenine dimethylase
JGHGAGPH_00768	CDP-alcohol phosphatidyltransferase
JGHGAGPH_00769	ABC transporter
JGHGAGPH_00770
JGHGAGPH_00771
JGHGAGPH_00772
JGHGAGPH_00773	ThiF family
JGHGAGPH_00774	Pyridoxal-phosphate dependent enzyme
JGHGAGPH_00775	Phosphoadenosine phosphosulfate reductase family
JGHGAGPH_00776	Nitrite and sulphite reductase 4Fe-4S domain
JGHGAGPH_00777	FAD binding domain
JGHGAGPH_00778
JGHGAGPH_00779	Acyltransferase family
JGHGAGPH_00780
JGHGAGPH_00781	Bifunctional nuclease domain
JGHGAGPH_00782	Flavodoxin
JGHGAGPH_00783	FG-GAP-like repeat
JGHGAGPH_00784	Tetratricopeptide repeat
JGHGAGPH_00785	ATPase family associated with various cellular act
JGHGAGPH_00786
JGHGAGPH_00787	Outer membrane efflux protein
JGHGAGPH_00788	HlyD family secretion protein
JGHGAGPH_00789	AcrB/AcrD/AcrF family	The Resistance-Nodulation-Cell Division (RND) Superfamily	multidrug/solvent efflux (HAE1 subfamily)
JGHGAGPH_00790
JGHGAGPH_00791
JGHGAGPH_00792
JGHGAGPH_00793
JGHGAGPH_00794	Family of unknown function (DUF5372)
JGHGAGPH_00795	Family of unknown function (DUF6788)
JGHGAGPH_00796	Resolvase N terminal domain
JGHGAGPH_00797	Reverse transcriptase (RNA-dependent DNA polymerase
JGHGAGPH_00798
JGHGAGPH_00799
JGHGAGPH_00800	SNF2-related domain
JGHGAGPH_00801
JGHGAGPH_00802	Alginate lyase			PL38
JGHGAGPH_00803	N-acetylmuramoyl-L-alanine amidase
JGHGAGPH_00804	Lamin Tail Domain
JGHGAGPH_00805	Lamin Tail Domain
JGHGAGPH_00806	Domain of unknown function (DUF5069)
JGHGAGPH_00807	Fumarate hydratase (Fumerase)
JGHGAGPH_00808
JGHGAGPH_00809	Glycosyl hydrolase-like 10
JGHGAGPH_00810
JGHGAGPH_00811	PA14 domain
JGHGAGPH_00812	Protein of unknown function DUF58
JGHGAGPH_00813	ATPase family associated with various cellular act
JGHGAGPH_00814	Delta-aminolevulinic acid dehydratase
JGHGAGPH_00815
JGHGAGPH_00816
JGHGAGPH_00817	AAA domain
JGHGAGPH_00818
JGHGAGPH_00819
JGHGAGPH_00820
JGHGAGPH_00821
JGHGAGPH_00822
JGHGAGPH_00823
JGHGAGPH_00824
JGHGAGPH_00825	Beta-lactamase
JGHGAGPH_00826	UvrD/REP helicase N-terminal domain
JGHGAGPH_00827	PD-(D/E)XK nuclease superfamily
JGHGAGPH_00828	EamA-like transporter family	The Drug/Metabolite Transporter (DMT) Superfamily	drug/metabolite?
JGHGAGPH_00829	GYF domain 2
JGHGAGPH_00830	Radical SAM superfamily
JGHGAGPH_00831	Sulfatase			A0A1M6LZS3_S1_8 - Uncharacterized
JGHGAGPH_00832
JGHGAGPH_00833	3-Oxoacyl-[acyl-carrier-protein (ACP)] synthas
JGHGAGPH_00834	POT family	The Proton-dependent Oligopeptide Transporter (POT) Family	proton:dipeptide/tripeptide symporter
JGHGAGPH_00835
JGHGAGPH_00836	TatD related DNase
JGHGAGPH_00837	Respiratory-chain NADH dehydrogenase 30 Kd s
JGHGAGPH_00838	NADH ubiquinone oxidoreductase 20 Kd subunit
JGHGAGPH_00839	Pyruvate kinase barrel domain
JGHGAGPH_00840	Helix-turn-helix domain
JGHGAGPH_00841	Protein of unknown function (DUF1553)
JGHGAGPH_00842	Protein of unknown function (DUF1501)
JGHGAGPH_00843	AAA domain (Cdc48 subfamily)
JGHGAGPH_00844
JGHGAGPH_00845	Subtilase family
JGHGAGPH_00846
JGHGAGPH_00847
JGHGAGPH_00848	SpoU rRNA Methylase family
JGHGAGPH_00849	Sulfatase			M5TKD9_S1_20 - Arylsulfatase
JGHGAGPH_00850
JGHGAGPH_00851	Radical SAM superfamily
JGHGAGPH_00852	Protein of unknown function (DUF1588)
JGHGAGPH_00853
JGHGAGPH_00854	Response regulator receiver domain
JGHGAGPH_00855
JGHGAGPH_00856	TrkA-N domain
JGHGAGPH_00857	PhoH-like protein
JGHGAGPH_00858
JGHGAGPH_00859
JGHGAGPH_00860
JGHGAGPH_00861
JGHGAGPH_00862	RNA pseudouridylate synthase
JGHGAGPH_00863	AMP-binding enzyme
JGHGAGPH_00864
JGHGAGPH_00865	DNA polymerase III beta subunit N-terminal
JGHGAGPH_00866	Bacterial dnaA protein
JGHGAGPH_00867	Sodium:solute symporter family	The Solute:Sodium Symporter (SSS) Family	sodium ion:proline symporter
JGHGAGPH_00868
JGHGAGPH_00869
JGHGAGPH_00870	CTP synthase N-terminus
JGHGAGPH_00871	Glycosyl hydrolase family 3 N terminal domain			GH3
JGHGAGPH_00872	1-deoxy-D-xylulose 5-phosphate reductoisomer
JGHGAGPH_00873	Cytidylyltransferase family
JGHGAGPH_00874
JGHGAGPH_00875	Large-conductance mechanosensitive channel MscL	The Large Conductance Mechanosensitive Ion Channel (MscL) Family	large-conductance mechanosensitive ion channel
JGHGAGPH_00876
JGHGAGPH_00877
JGHGAGPH_00878
JGHGAGPH_00879
JGHGAGPH_00880	AAA domain (Cdc48 subfamily)
JGHGAGPH_00881
JGHGAGPH_00882	FG-GAP-like repeat
JGHGAGPH_00883
JGHGAGPH_00884	FG-GAP-like repeat
JGHGAGPH_00885	Tetratricopeptide repeat
JGHGAGPH_00886
JGHGAGPH_00887	Lamin Tail Domain
JGHGAGPH_00888	Nucleotidyl transferase
JGHGAGPH_00889
JGHGAGPH_00890
JGHGAGPH_00891
JGHGAGPH_00892	Prolyl-tRNA synthetase C-terminal
JGHGAGPH_00893
JGHGAGPH_00894
JGHGAGPH_00895	Glycerophosphoryl diester phosphodiesterase family
JGHGAGPH_00896
JGHGAGPH_00897	Glycerophosphoryl diester phosphodiesterase family
JGHGAGPH_00898
JGHGAGPH_00899
JGHGAGPH_00900
JGHGAGPH_00901
JGHGAGPH_00902	Semialdehyde dehydrogenase NAD binding doma
JGHGAGPH_00903	ArgJ family
JGHGAGPH_00904	Cys/Met metabolism PLP-dependent enzyme
JGHGAGPH_00905	Ribosomal protein L13
JGHGAGPH_00906	Ribosomal protein S9/S16
JGHGAGPH_00907	Endonuclease/Exonuclease/phosphatase family
JGHGAGPH_00908	PQQ-like domain
JGHGAGPH_00909
JGHGAGPH_00910
JGHGAGPH_00911
JGHGAGPH_00912
JGHGAGPH_00913
JGHGAGPH_00914	Phage integrase family
JGHGAGPH_00915	CHC2 zinc finger
JGHGAGPH_00916
JGHGAGPH_00917
JGHGAGPH_00918
JGHGAGPH_00919
JGHGAGPH_00920
JGHGAGPH_00921	Phage integrase family
JGHGAGPH_00922	CHC2 zinc finger
JGHGAGPH_00923
JGHGAGPH_00924
JGHGAGPH_00925
JGHGAGPH_00926	FtsJ-like methyltransferase
JGHGAGPH_00927	Possible lysine decarboxylase
JGHGAGPH_00928	DAHP synthetase I family
JGHGAGPH_00929	Glucose-regulated metallo-peptidase M90
JGHGAGPH_00930	Ribosomal protein S4/S9 N-terminal domain
JGHGAGPH_00931	Ribosomal protein S11
JGHGAGPH_00932	Ribosomal protein S13/S18
JGHGAGPH_00933
JGHGAGPH_00934	Protein kinase domain
JGHGAGPH_00935
JGHGAGPH_00936
JGHGAGPH_00937	Diacylglycerol kinase catalytic domain
JGHGAGPH_00938	Maf-like protein
JGHGAGPH_00939
JGHGAGPH_00940	DNA / pantothenate metabolism flavoprotein
JGHGAGPH_00941	Inositol monophosphatase family
JGHGAGPH_00942	YgbB family
JGHGAGPH_00943
JGHGAGPH_00944	Hydroxymethylglutaryl-coenzyme A reductase
JGHGAGPH_00945
JGHGAGPH_00946	Pyruvate phosphate dikinase AMP/ATP-binding d
JGHGAGPH_00947
JGHGAGPH_00948	Protein of unknown function (DUF3419)
JGHGAGPH_00949
JGHGAGPH_00950
JGHGAGPH_00951	AMP-binding enzyme
JGHGAGPH_00952
JGHGAGPH_00953	AIR synthase related protein N-terminal domain
JGHGAGPH_00954	Protein of unknown function (DUF3108)
JGHGAGPH_00955	DEAD/DEAH box helicase
JGHGAGPH_00956	Acetyl co-enzyme A carboxylase carboxyltransf
JGHGAGPH_00957
JGHGAGPH_00958
JGHGAGPH_00959
JGHGAGPH_00960
JGHGAGPH_00961
JGHGAGPH_00962
JGHGAGPH_00963
JGHGAGPH_00964	Segregation and condensation complex subunit ScpB
JGHGAGPH_00965	Prephenate dehydratase
JGHGAGPH_00966	RbsD / FucU transport protein family
JGHGAGPH_00967	Xylose isomerase-like TIM barrel
JGHGAGPH_00968
JGHGAGPH_00969	Histidyl-tRNA synthetase
JGHGAGPH_00970	tRNA synthetases class II (D K and N)
JGHGAGPH_00971
JGHGAGPH_00972	EF hand
JGHGAGPH_00973	Methylenetetrahydrofolate reductase
JGHGAGPH_00974
JGHGAGPH_00975	Segregation and condensation protein ScpA
JGHGAGPH_00976	Cytidylyltransferase-like
JGHGAGPH_00977
JGHGAGPH_00978
JGHGAGPH_00979	Sodium:dicarboxylate symporter family	The Dicarboxylate/Amino Acid:Cation (Na+ or H+) Symporter (DAACS) Family	proton/sodium ion:glutamate/aspartate symporter
JGHGAGPH_00980
JGHGAGPH_00981	Lipopolysaccharide export system permease LptF/Lpt
JGHGAGPH_00982
JGHGAGPH_00983	Dihydrouridine synthase (Dus)
JGHGAGPH_00984	LysM domain
JGHGAGPH_00985
JGHGAGPH_00986	tRNA synthetases class I (E and Q) catalytic d
JGHGAGPH_00987	Shikimate dehydrogenase substrate binding dom
JGHGAGPH_00988
JGHGAGPH_00989
JGHGAGPH_00990	Hsp70 protein
JGHGAGPH_00991
JGHGAGPH_00992	Iron-sulphur cluster biosynthesis
JGHGAGPH_00993
JGHGAGPH_00994
JGHGAGPH_00995	UvrD/REP helicase N-terminal domain
JGHGAGPH_00996
JGHGAGPH_00997	Transglutaminase-like superfamily
JGHGAGPH_00998	Protein of unknown function DUF58
JGHGAGPH_00999
JGHGAGPH_01000	Putative Na+/H+ antiporter
JGHGAGPH_01001	Lumazine binding domain
JGHGAGPH_01002	Aldo/keto reductase family
JGHGAGPH_01003	Alcohol dehydrogenase GroES-like domain
JGHGAGPH_01004
JGHGAGPH_01005	tagaturonate epimerase
JGHGAGPH_01006
JGHGAGPH_01007
JGHGAGPH_01008	Helicase HerA central domain
JGHGAGPH_01009	YhcG PDDEXK nuclease domain
JGHGAGPH_01010
JGHGAGPH_01011
JGHGAGPH_01012	IPP transferase
JGHGAGPH_01013	Protein of unknown function (DUF1553)
JGHGAGPH_01014	Protein of unknown function (DUF1501)
JGHGAGPH_01015
JGHGAGPH_01016	haloacid dehalogenase-like hydrolase
JGHGAGPH_01017	UTP--glucose-1-phosphate uridylyltransferase
JGHGAGPH_01018	Sigma-54 DNA binding domain
JGHGAGPH_01019	NUBPL iron-transfer P-loop NTPase
JGHGAGPH_01020		The Metal Ion (Mn2+-iron) Transporter (Nramp) Family	manganese/iron ion
JGHGAGPH_01021	ATPase family associated with various cellul
JGHGAGPH_01022
JGHGAGPH_01023
JGHGAGPH_01024	M42 glutamyl aminopeptidase
JGHGAGPH_01025				CE15
JGHGAGPH_01026	Family of unknown function (DUF6288)			CBM32
JGHGAGPH_01027
JGHGAGPH_01028	Apolipoprotein N-acyltransferase N-terminal dom
JGHGAGPH_01029	Phosphoglucomutase/phosphomannomutase alpha/bet
JGHGAGPH_01030	S-adenosylmethionine-dependent methyltransfe
JGHGAGPH_01031
JGHGAGPH_01032	Phage integrase family
JGHGAGPH_01033
JGHGAGPH_01034
JGHGAGPH_01035	Ornithine cyclodeaminase/mu-crystallin famil
JGHGAGPH_01036
JGHGAGPH_01037	Sigma-70 region 4
JGHGAGPH_01038	LysM domain
JGHGAGPH_01039
JGHGAGPH_01040	Protein of unknown function DUF58
JGHGAGPH_01041
JGHGAGPH_01042	von Willebrand factor type A domain
JGHGAGPH_01043	von Willebrand factor type A domain
JGHGAGPH_01044
JGHGAGPH_01045	LpxI C-terminal domain
JGHGAGPH_01046	Flotillin-like protein FloA
JGHGAGPH_01047
JGHGAGPH_01048
JGHGAGPH_01049	Phosphorylase superfamily
JGHGAGPH_01050	Domain of unknown function (DUF368)
JGHGAGPH_01051
JGHGAGPH_01052	TMEM164 family
JGHGAGPH_01053	LytB protein
JGHGAGPH_01054
JGHGAGPH_01055	Pyrroline-5-carboxylate reductase dimerisation
JGHGAGPH_01056	AAA domain
JGHGAGPH_01057	MreB/Mbl protein
JGHGAGPH_01058	rod shape-determining protein MreC
JGHGAGPH_01059
JGHGAGPH_01060	Penicillin binding protein transpeptidase dom
JGHGAGPH_01061	Ribonuclease E/G family
JGHGAGPH_01062	Serine aminopeptidase S33
JGHGAGPH_01063
JGHGAGPH_01064
JGHGAGPH_01065
JGHGAGPH_01066	Domain of unknown function (DUF4870)
JGHGAGPH_01067	Glycerate kinase family
JGHGAGPH_01068	Acyl transferase domain
JGHGAGPH_01069
JGHGAGPH_01070	Sodium:solute symporter family	The Solute:Sodium Symporter (SSS) Family	sodium ion:proline symporter
JGHGAGPH_01071	TonB dependent receptor
JGHGAGPH_01072	PKHD-type hydroxylase C-terminal domain
JGHGAGPH_01073	FMN-dependent dehydrogenase
JGHGAGPH_01074	Galactokinase galactose-binding signature
JGHGAGPH_01075
JGHGAGPH_01076
JGHGAGPH_01077
JGHGAGPH_01078
JGHGAGPH_01079
JGHGAGPH_01080
JGHGAGPH_01081	PCRF domain
JGHGAGPH_01082	PrmC N-terminal domain
JGHGAGPH_01083	EPSP synthase (3-phosphoshikimate 1-carboxyvin
JGHGAGPH_01084
JGHGAGPH_01085	Lipid-A-disaccharide synthetase			GT19
JGHGAGPH_01086
JGHGAGPH_01087	Polymer-forming cytoskeletal
JGHGAGPH_01088	Polymer-forming cytoskeletal
JGHGAGPH_01089	Quinolinate synthetase A protein
JGHGAGPH_01090
JGHGAGPH_01091	Outer membrane protein transport protein (OMPP1/Fa
JGHGAGPH_01092	AAA domain (Cdc48 subfamily)
JGHGAGPH_01093
JGHGAGPH_01094
JGHGAGPH_01095
JGHGAGPH_01096	Pyridoxal-phosphate dependent enzyme
JGHGAGPH_01097
JGHGAGPH_01098	FGGY family of carbohydrate kinases C-terminal dom
JGHGAGPH_01099	Malate:quinone oxidoreductase (Mqo)
JGHGAGPH_01100	Enoyl-(Acyl carrier protein) reductase
JGHGAGPH_01101
JGHGAGPH_01102	Periplasmic binding protein-like domain
JGHGAGPH_01103		The Nucleobase:Cation Symporter-1 (NCS1) Family	cytosine/purines/uracil/thiamine/allantoin
JGHGAGPH_01104
JGHGAGPH_01105
JGHGAGPH_01106	Sulfatase			A0A2X0S7J4_S1_4 - Arylsulfatase
JGHGAGPH_01107	Sulfatase			A0A1P8WFV1_S1_16 - Arylsulfatase
JGHGAGPH_01108	Protein of unknown function (DUF1552)
JGHGAGPH_01109	Protein of unknown function (DUF1592)
JGHGAGPH_01110	Lamin Tail Domain
JGHGAGPH_01111
JGHGAGPH_01112
JGHGAGPH_01113
JGHGAGPH_01114	Helix-turn-helix domain
JGHGAGPH_01115	Oxidoreductase family NAD-binding Rossmann fol
JGHGAGPH_01116	Trehalose utilisation
JGHGAGPH_01117	GTP cyclohydrolase I
JGHGAGPH_01118	Amidohydrolase family
JGHGAGPH_01119	Aspartate/ornithine carbamoyltransferase carbamoyl
JGHGAGPH_01120	Phosphoribosyl transferase domain
JGHGAGPH_01121	Phosphoribosylglycinamide synthetase ATP-grasp (A)
JGHGAGPH_01122	Squalene-hopene cyclase C-terminal domain
JGHGAGPH_01123	Prenyltransferase and squalene oxidase repeat
JGHGAGPH_01124	Polyprenyl synthetase
JGHGAGPH_01125
JGHGAGPH_01126
JGHGAGPH_01127	Radical SAM superfamily
JGHGAGPH_01128	CobW/HypB/UreG nucleotide-binding domain
JGHGAGPH_01129	Glycine cleavage H-protein
JGHGAGPH_01130
JGHGAGPH_01131	Aminotransferase class-V
JGHGAGPH_01132
JGHGAGPH_01133	FdhD/NarQ family
JGHGAGPH_01134	RNB domain
JGHGAGPH_01135
JGHGAGPH_01136
JGHGAGPH_01137	Sec-independent protein translocase protein (TatC)
JGHGAGPH_01138	YicC-like family N-terminal region
JGHGAGPH_01139	N-acetylmuramoyl-L-alanine amidase
JGHGAGPH_01140
JGHGAGPH_01141	3-dehydroquinate synthase
JGHGAGPH_01142	Metallo-beta-lactamase superfamily
JGHGAGPH_01143
JGHGAGPH_01144
JGHGAGPH_01145	YjgF/chorismate_mutase-like putative endori
JGHGAGPH_01146
JGHGAGPH_01147
JGHGAGPH_01148
JGHGAGPH_01149
JGHGAGPH_01150	TatD related DNase
JGHGAGPH_01151	D-isomer specific 2-hydroxyacid dehydrogenase
JGHGAGPH_01152	pfkB family carbohydrate kinase
JGHGAGPH_01153	Gamma-glutamyl cyclotransferase AIG2-like
JGHGAGPH_01154	GTP1/OBG
JGHGAGPH_01155	DNA polymerase III delta subunit
JGHGAGPH_01156	DDE_Tnp_1-associated
JGHGAGPH_01157	Amino-transferase class IV
JGHGAGPH_01158	Acyl carrier protein phosphodiesterase
JGHGAGPH_01159	Exonuclease VII large subunit
JGHGAGPH_01160
JGHGAGPH_01161	Peptidase family M50
JGHGAGPH_01162	tRNA synthetases class I (W and Y)
JGHGAGPH_01163
JGHGAGPH_01164
JGHGAGPH_01165	Aldehyde dehydrogenase family
JGHGAGPH_01166	Aldehyde dehydrogenase family
JGHGAGPH_01167	DeoC/LacD family aldolase
JGHGAGPH_01168	Paraquat-inducible protein A
JGHGAGPH_01169	Paraquat-inducible protein A
JGHGAGPH_01170	MlaD protein
JGHGAGPH_01171	ABC-type transport auxiliary lipoprotein compo
JGHGAGPH_01172		The Small Conductance Mechanosensitive Ion Channel (MscS) Family	small-conductance mechanosensitive ion channel
JGHGAGPH_01173	CorA-like Mg2+ transporter protein	The CorA Metal Ion Transporter (MIT) Family	magnesium/cobalt ion
JGHGAGPH_01174	Mechanosensitive ion channel inner membrane d	The Small Conductance Mechanosensitive Ion Channel (MscS) Family	small-conductance mechanosensitive ion channel
JGHGAGPH_01175	RNA pseudouridylate synthase
JGHGAGPH_01176	Pyridine nucleotide-disulphide oxidoreductase
JGHGAGPH_01177
JGHGAGPH_01178
JGHGAGPH_01179
JGHGAGPH_01180
JGHGAGPH_01181	Vault protein inter-alpha-trypsin domain
JGHGAGPH_01182
JGHGAGPH_01183
JGHGAGPH_01184	S1 domain
JGHGAGPH_01185	Lamin Tail Domain
JGHGAGPH_01186	L-seryl-tRNA selenium transferase
JGHGAGPH_01187
JGHGAGPH_01188
JGHGAGPH_01189
JGHGAGPH_01190
JGHGAGPH_01191	Carboxyl transferase domain
JGHGAGPH_01192	FtsK/SpoIIIE family
JGHGAGPH_01193
JGHGAGPH_01194
JGHGAGPH_01195	Endonuclease/Exonuclease/phosphatase family
JGHGAGPH_01196	ATP-grasp domain
JGHGAGPH_01197	AIR carboxylase
JGHGAGPH_01198	Carbonic anhydrase
JGHGAGPH_01199	FKBP-type peptidyl-prolyl cis-trans isomerase
JGHGAGPH_01200	MgsA AAA+ ATPase C terminal
JGHGAGPH_01201
JGHGAGPH_01202	Trypsin-like peptidase domain
JGHGAGPH_01203	Transglycosylase			GT51
JGHGAGPH_01204
JGHGAGPH_01205
JGHGAGPH_01206
JGHGAGPH_01207	short chain dehydrogenase
JGHGAGPH_01208	Pterin binding enzyme
JGHGAGPH_01209	DUF218 domain
JGHGAGPH_01210
JGHGAGPH_01211
JGHGAGPH_01212	Amino acid kinase family
JGHGAGPH_01213	TonB dependent receptor
JGHGAGPH_01214
JGHGAGPH_01215
JGHGAGPH_01216	Protein of unknown function (DUF1501)
JGHGAGPH_01217
JGHGAGPH_01218
JGHGAGPH_01219
JGHGAGPH_01220
JGHGAGPH_01221	Lysine-23-aminomutase
JGHGAGPH_01222
JGHGAGPH_01223	Domain of unknown function (DUF4190)
JGHGAGPH_01224	Enoyl-(Acyl carrier protein) reductase
JGHGAGPH_01225	Protein of unknown function (DUF1553)
JGHGAGPH_01226	Protein of unknown function (DUF1501)
JGHGAGPH_01227	Methyltransferase domain
JGHGAGPH_01228	Helix-turn-helix domain
JGHGAGPH_01229	Penicillin binding protein transpeptidase dom
JGHGAGPH_01230
JGHGAGPH_01231	Chromate transporter	The Chromate Ion Transporter (CHR) Family	chromate ion
JGHGAGPH_01232
JGHGAGPH_01233	PLD-like domain
JGHGAGPH_01234
JGHGAGPH_01235	DEAD/DEAH box helicase
JGHGAGPH_01236	Crossover junction endodeoxyribonuclease RuvC
JGHGAGPH_01237	Tetratricopeptide repeat
JGHGAGPH_01238	Glucuronate isomerase
JGHGAGPH_01239	LysE type translocator	The Resistance to Homoserine/Threonine (RhtB) Family	amino acid efflux
JGHGAGPH_01240
JGHGAGPH_01241
JGHGAGPH_01242	Homoserine dehydrogenase
JGHGAGPH_01243
JGHGAGPH_01244
JGHGAGPH_01245
JGHGAGPH_01246
JGHGAGPH_01247
JGHGAGPH_01248
JGHGAGPH_01249	Amino acid kinase family
JGHGAGPH_01250
JGHGAGPH_01251
JGHGAGPH_01252
JGHGAGPH_01253
JGHGAGPH_01254	IPP transferase
JGHGAGPH_01255	RNA recognition motif
JGHGAGPH_01256
JGHGAGPH_01257	Penicillin binding protein transpeptidase dom
JGHGAGPH_01258
JGHGAGPH_01259	short chain dehydrogenase
JGHGAGPH_01260	ATPase involved in DNA repair
JGHGAGPH_01261
JGHGAGPH_01262
JGHGAGPH_01263	M42 glutamyl aminopeptidase
JGHGAGPH_01264	DAHP synthetase I family
JGHGAGPH_01265	GYF domain 2
JGHGAGPH_01266	Elongation factor Tu GTP binding domain
JGHGAGPH_01267	Type I phosphodiesterase / nucleotide pyrophosp
JGHGAGPH_01268	3-dehydroquinate synthase
JGHGAGPH_01269
JGHGAGPH_01270	Protein of unknown function (DUF1553)
JGHGAGPH_01271	Protein of unknown function (DUF1501)
JGHGAGPH_01272	Hsp20/alpha crystallin family
JGHGAGPH_01273
JGHGAGPH_01274
JGHGAGPH_01275	Omp85 superfamily domain
JGHGAGPH_01276
JGHGAGPH_01277	Bacterial trigger factor protein (TF)
JGHGAGPH_01278	Clp protease
JGHGAGPH_01279	Oxidoreductase family C-terminal alpha/beta
JGHGAGPH_01280	Serine aminopeptidase S33
JGHGAGPH_01281	Prolyl oligopeptidase N-terminal beta-propel
JGHGAGPH_01282
JGHGAGPH_01283
JGHGAGPH_01284	AhpC/TSA family
JGHGAGPH_01285
JGHGAGPH_01286
JGHGAGPH_01287	Squalene/phytoene synthase
JGHGAGPH_01288	Radical SAM superfamily
JGHGAGPH_01289
JGHGAGPH_01290	Dihydroorotate dehydrogenase
JGHGAGPH_01291	Beta-Casp domain
JGHGAGPH_01292
JGHGAGPH_01293
JGHGAGPH_01294
JGHGAGPH_01295
JGHGAGPH_01296
JGHGAGPH_01297	Ketopantoate reductase PanE/ApbA
JGHGAGPH_01298	Histone deacetylase domain
JGHGAGPH_01299
JGHGAGPH_01300	Trypsin-like peptidase domain
JGHGAGPH_01301	Helix-turn-helix domain
JGHGAGPH_01302	Pyridoxal phosphate biosynthetic protein PdxA
JGHGAGPH_01303
JGHGAGPH_01304	Glycosyl transferase family 2			GT2
JGHGAGPH_01305	Xylose isomerase-like TIM barrel
JGHGAGPH_01306	SNF2-related domain
JGHGAGPH_01307
JGHGAGPH_01308
JGHGAGPH_01309
JGHGAGPH_01310	Peptide methionine sulfoxide reductase
JGHGAGPH_01311	Ribosome recycling factor
JGHGAGPH_01312	Amino acid kinase family
JGHGAGPH_01313
JGHGAGPH_01314	Formyl transferase
JGHGAGPH_01315	Adenylate kinase
JGHGAGPH_01316
JGHGAGPH_01317	Peptidase family M48
JGHGAGPH_01318
JGHGAGPH_01319	LemA family
JGHGAGPH_01320	NIPSNAP
JGHGAGPH_01321	Phosphatidate phosphatase APP1 catalytic domain
JGHGAGPH_01322	PLD-like domain
JGHGAGPH_01323	SRP54-type protein GTPase domain
JGHGAGPH_01324
JGHGAGPH_01325
JGHGAGPH_01326
JGHGAGPH_01327	Tetratricopeptide repeat
JGHGAGPH_01328	Recombination protein O N terminal
JGHGAGPH_01329
JGHGAGPH_01330
JGHGAGPH_01331
JGHGAGPH_01332				GH39
JGHGAGPH_01333
JGHGAGPH_01334				CE15
JGHGAGPH_01335	PCRF domain
JGHGAGPH_01336	Lactonase 7-bladed beta-propeller
JGHGAGPH_01337	Phosphoenolpyruvate carboxylase
JGHGAGPH_01338	Glucose / Sorbosone dehydrogenase
JGHGAGPH_01339	RNA pseudouridylate synthase
JGHGAGPH_01340
JGHGAGPH_01341	SMP-30/Gluconolactonase/LRE-like region			A0A1N7M294_S1_24 - Arylsulfatase
JGHGAGPH_01342	FCD domain
JGHGAGPH_01343	Nitroreductase family
JGHGAGPH_01344	Nitrogen regulatory protein P-II
JGHGAGPH_01345
JGHGAGPH_01346	Ribosomal protein S20
JGHGAGPH_01347
JGHGAGPH_01348	NAD binding domain of 6-phosphogluconate dehy
JGHGAGPH_01349
JGHGAGPH_01350
JGHGAGPH_01351
JGHGAGPH_01352
JGHGAGPH_01353
JGHGAGPH_01354	NPCBM/NEW2 domain
JGHGAGPH_01355	Oxidoreductase family NAD-binding Rossmann fol
JGHGAGPH_01356	BD-FAE
JGHGAGPH_01357	Type III restriction enzyme res subunit	The ATP-binding Cassette (ABC) Superfamily
JGHGAGPH_01358	N-6 DNA Methylase
JGHGAGPH_01359
JGHGAGPH_01360	Type I restriction modification DNA specificity
JGHGAGPH_01361	STAS-like domain of unknown function (DUF4325)
JGHGAGPH_01362
JGHGAGPH_01363
JGHGAGPH_01364	Lyase
JGHGAGPH_01365
JGHGAGPH_01366
JGHGAGPH_01367
JGHGAGPH_01368	Type II secretion system (T2SS) protein F
JGHGAGPH_01369	Type II/IV secretion system protein
JGHGAGPH_01370	Type II/IV secretion system protein
JGHGAGPH_01371	Endoribonuclease YbeY
JGHGAGPH_01372	7TM receptor with intracellular HD hydrolase
JGHGAGPH_01373	Translation initiation factor 1A / IF-1
JGHGAGPH_01374	Protein of unknown function (DUF1501)
JGHGAGPH_01375	Protein of unknown function (DUF1553)
JGHGAGPH_01376	Enoyl-(Acyl carrier protein) reductase
JGHGAGPH_01377
JGHGAGPH_01378	Fatty acid desaturase
JGHGAGPH_01379	Flavin containing amine oxidoreductase
JGHGAGPH_01380	Protein of unknown function (DUF1365)
JGHGAGPH_01381	Mycolic acid cyclopropane synthetase
JGHGAGPH_01382
JGHGAGPH_01383	Protein of unknown function (DUF1295)
JGHGAGPH_01384	Mycolic acid cyclopropane synthetase
JGHGAGPH_01385	UvrA DNA-binding domain
JGHGAGPH_01386	MmeI DNA-methyltransferase domain
JGHGAGPH_01387		The Cation-Chloride Cotransporter (CCC) Family	potassium ion:chloride ion symporter
JGHGAGPH_01388	Response regulator receiver domain
JGHGAGPH_01389	Two component regulator propeller
JGHGAGPH_01390
JGHGAGPH_01391	Bacterial Ig domain
JGHGAGPH_01392
JGHGAGPH_01393
JGHGAGPH_01394	Carboxypeptidase regulatory-like domain
JGHGAGPH_01395
JGHGAGPH_01396
JGHGAGPH_01397	ECF sigma factor
JGHGAGPH_01398	WD domain G-beta repeat
JGHGAGPH_01399	Polysaccharide biosynthesis/export protein
JGHGAGPH_01400
JGHGAGPH_01401	ECF sigma factor
JGHGAGPH_01402	WD domain G-beta repeat
JGHGAGPH_01403
JGHGAGPH_01404	Protein kinase domain
JGHGAGPH_01405	ECF sigma factor
JGHGAGPH_01406
JGHGAGPH_01407	BspA type Leucine rich repeat region (6 copies)
JGHGAGPH_01408
JGHGAGPH_01409
JGHGAGPH_01410
JGHGAGPH_01411	Sulfotransferase family
JGHGAGPH_01412
JGHGAGPH_01413	WD domain G-beta repeat
JGHGAGPH_01414	ECF sigma factor
JGHGAGPH_01415
JGHGAGPH_01416	BspA type Leucine rich repeat region (6 copies)
JGHGAGPH_01417
JGHGAGPH_01418
JGHGAGPH_01419
JGHGAGPH_01420	WD domain G-beta repeat
JGHGAGPH_01421	ECF sigma factor
JGHGAGPH_01422
JGHGAGPH_01423	Pentapeptide repeats (8 copies)
JGHGAGPH_01424	WD domain G-beta repeat
JGHGAGPH_01425	ECF sigma factor
JGHGAGPH_01426
JGHGAGPH_01427
JGHGAGPH_01428
JGHGAGPH_01429	Aminotransferase class-III
JGHGAGPH_01430
JGHGAGPH_01431
JGHGAGPH_01432
JGHGAGPH_01433
JGHGAGPH_01434
JGHGAGPH_01435	Aldo/keto reductase family
JGHGAGPH_01436	AsnC-like ligand binding domain
JGHGAGPH_01437
JGHGAGPH_01438
JGHGAGPH_01439
JGHGAGPH_01440
JGHGAGPH_01441	PQQ-like domain
JGHGAGPH_01442
JGHGAGPH_01443	Molybdenum Cofactor Synthesis C
JGHGAGPH_01444	Tetraacyldisaccharide-1-P 4'-kinase
JGHGAGPH_01445
JGHGAGPH_01446	AcrB/AcrD/AcrF family	The Resistance-Nodulation-Cell Division (RND) Superfamily	cobalt/zinc/cadmium ion efflux (HME subfamily)
JGHGAGPH_01447	Barrel-sandwich domain of CusB or HlyD membr
JGHGAGPH_01448
JGHGAGPH_01449	Sodium/hydrogen exchanger family	The Monovalent Cation:Proton Antiporter-2 (CPA2) Family	potassium/sodium ion:proton antiporter
JGHGAGPH_01450	Sulfatase			A0A1P8WD30_S1_8 - Choline-sulfatase
JGHGAGPH_01451	PQQ-like domain
JGHGAGPH_01452	SOS response associated peptidase (SRAP)
JGHGAGPH_01453
JGHGAGPH_01454	Translation initiation factor IF-3 N-terminal doma
JGHGAGPH_01455	tRNA synthetase class II core domain (G H P
JGHGAGPH_01456	Uncharacterized conserved protein (COG2071)
JGHGAGPH_01457	Sigma-70 region 2
JGHGAGPH_01458	M42 glutamyl aminopeptidase
JGHGAGPH_01459
JGHGAGPH_01460	Ammonium Transporter Family	The Ammonia Transporter Channel (Amt) Family	ammonium
JGHGAGPH_01461	Ammonium Transporter Family	The Ammonia Transporter Channel (Amt) Family	ammonium
JGHGAGPH_01462	Glycosyl transferase family a/b domain
JGHGAGPH_01463	Lamin Tail Domain
JGHGAGPH_01464
JGHGAGPH_01465
JGHGAGPH_01466
JGHGAGPH_01467
JGHGAGPH_01468	Histidine kinase- DNA gyrase B- and HSP90-like
JGHGAGPH_01469	Response regulator receiver domain
JGHGAGPH_01470
JGHGAGPH_01471	Vault protein inter-alpha-trypsin domain
JGHGAGPH_01472	Oxidoreductase family NAD-binding Rossmann f
JGHGAGPH_01473	Sulfatase			A0A3B9G610_S1_71 - Sulfatase
JGHGAGPH_01474	Concanavalin A-like lectin/glucanases superfamil
JGHGAGPH_01475	Lamin Tail Domain
JGHGAGPH_01476
JGHGAGPH_01477
JGHGAGPH_01478
JGHGAGPH_01479
JGHGAGPH_01480	Phosphoribosyl transferase domain
JGHGAGPH_01481	AAA domain
JGHGAGPH_01482	DisA bacterial checkpoint controller nucleotide-bin
JGHGAGPH_01483
JGHGAGPH_01484	BD-FAE
JGHGAGPH_01485	34-dihydroxy-2-butanone 4-phosphate synthas
JGHGAGPH_01486	67-dimethyl-8-ribityllumazine synthase
JGHGAGPH_01487	NusB family
JGHGAGPH_01488	Family of unknown function (DUF6807)
JGHGAGPH_01489
JGHGAGPH_01490	Peptidase M16 inactive domain
JGHGAGPH_01491	Type I phosphodiesterase / nucleotide pyroph
JGHGAGPH_01492
JGHGAGPH_01493	AcrB/AcrD/AcrF family	The Resistance-Nodulation-Cell Division (RND) Superfamily	multidrug/solvent efflux (HAE1 subfamily)
JGHGAGPH_01494
JGHGAGPH_01495
JGHGAGPH_01496	Concanavalin A-like lectin/glucanases superfamil
JGHGAGPH_01497
JGHGAGPH_01498
JGHGAGPH_01499
JGHGAGPH_01500
JGHGAGPH_01501
JGHGAGPH_01502
JGHGAGPH_01503	Glu-tRNAGln amidotransferase C subunit
JGHGAGPH_01504	Amidase
JGHGAGPH_01505
JGHGAGPH_01506	Aldose 1-epimerase			A0A1M4UCS0_S1_22 - Galactose
JGHGAGPH_01507	Glucose / Sorbosone dehydrogenase
JGHGAGPH_01508	Glycosyl hydrolase family 76			GH76
JGHGAGPH_01509	Sulfate permease family	The Sulfate Permease (SulP) Family	sulfate
JGHGAGPH_01510	Universal stress protein family
JGHGAGPH_01511
JGHGAGPH_01512
JGHGAGPH_01513
JGHGAGPH_01514
JGHGAGPH_01515
JGHGAGPH_01516
JGHGAGPH_01517
JGHGAGPH_01518	Transposase
JGHGAGPH_01519
JGHGAGPH_01520
JGHGAGPH_01521
JGHGAGPH_01522
JGHGAGPH_01523	Helix-turn-helix domain
JGHGAGPH_01524	Protein of unknown function (DUF1553)
JGHGAGPH_01525
JGHGAGPH_01526	Protein of unknown function (DUF1501)
JGHGAGPH_01527	Gram-negative bacterial TonB protein C-terminal
JGHGAGPH_01528
JGHGAGPH_01529
JGHGAGPH_01530	TonB dependent receptor
JGHGAGPH_01531	Family of unknown function (DUF6607)
JGHGAGPH_01532
JGHGAGPH_01533	Helix-turn-helix domain
JGHGAGPH_01534	Carbohydrate esterase sialic acid-specific acetyle			CE20
JGHGAGPH_01535	Sugar (and other) transporter	The Major Facilitator Superfamily (MFS)	sugar
JGHGAGPH_01536
JGHGAGPH_01537	Xylose isomerase-like TIM barrel
JGHGAGPH_01538
JGHGAGPH_01539	Protein kinase domain
JGHGAGPH_01540	Na+/H+ antiporter family	The NhaC Na+:H+ Antiporter (NhaC) Family	sodium ion:proton antiporter
JGHGAGPH_01541
JGHGAGPH_01542	tRNA synthetases class II (D K and N)
JGHGAGPH_01543	Response regulator receiver domain
JGHGAGPH_01544
JGHGAGPH_01545	Dolichyl-phosphate-mannose-protein mannosyltransfer			GT83
JGHGAGPH_01546	Glycosyl transferase family 2			GT2
JGHGAGPH_01547	GtrA-like protein
JGHGAGPH_01548	Competence-damaged protein
JGHGAGPH_01549	Ribosomal silencing factor during starvation
JGHGAGPH_01550
JGHGAGPH_01551
JGHGAGPH_01552	RadC-like JAB domain
JGHGAGPH_01553	Bacterial transferase hexapeptide (six repea
JGHGAGPH_01554
JGHGAGPH_01555	CHC2 zinc finger
JGHGAGPH_01556	IstB-like ATP binding protein
JGHGAGPH_01557
JGHGAGPH_01558
JGHGAGPH_01559	Thioredoxin
JGHGAGPH_01560
JGHGAGPH_01561	Ribosome-binding factor A
JGHGAGPH_01562	Elongation factor Tu GTP binding domain
JGHGAGPH_01563	NusA-like KH domain
JGHGAGPH_01564
JGHGAGPH_01565
JGHGAGPH_01566
JGHGAGPH_01567
JGHGAGPH_01568	ABC transporter
JGHGAGPH_01569	ABC transporter
JGHGAGPH_01570	Bacterial extracellular solute-binding proteins f
JGHGAGPH_01571	Binding-protein-dependent transport system inne
JGHGAGPH_01572	Binding-protein-dependent transport system inne
JGHGAGPH_01573	Bacterial extracellular solute-binding proteins f
JGHGAGPH_01574	Binding-protein-dependent transport system in
JGHGAGPH_01575	Binding-protein-dependent transport system inne
JGHGAGPH_01576
JGHGAGPH_01577	NAD binding domain of 6-phosphogluconate dehy
JGHGAGPH_01578
JGHGAGPH_01579
JGHGAGPH_01580
JGHGAGPH_01581	Di-haem cytochrome c peroxidase
JGHGAGPH_01582
JGHGAGPH_01583
JGHGAGPH_01584
JGHGAGPH_01585	N-acetylmuramoyl-L-alanine amidase
JGHGAGPH_01586	CDP-alcohol phosphatidyltransferase
JGHGAGPH_01587
JGHGAGPH_01588	Domain amino terminal to FKBP-type peptidyl-prolyl
JGHGAGPH_01589
JGHGAGPH_01590
JGHGAGPH_01591
JGHGAGPH_01592
JGHGAGPH_01593
JGHGAGPH_01594
JGHGAGPH_01595	Amino-transferase class IV
JGHGAGPH_01596	Tetratricopeptide repeat
JGHGAGPH_01597	DNA polymerase beta thumb
JGHGAGPH_01598
JGHGAGPH_01599
JGHGAGPH_01600
JGHGAGPH_01601	Bacterial type II and III secretion system protein
JGHGAGPH_01602	DNA gyrase/topoisomerase IV subunit A
JGHGAGPH_01603
JGHGAGPH_01604	DNA gyrase B
JGHGAGPH_01605
JGHGAGPH_01606
JGHGAGPH_01607	Family of unknown function (DUF6288)
JGHGAGPH_01608	Family of unknown function (DUF6288)
JGHGAGPH_01609	Glycosyl transferase family 2			GT2
JGHGAGPH_01610	N-(5'phosphoribosyl)anthranilate (PRA) isomerase
JGHGAGPH_01611	CrcB-like protein Camphor Resistance (CrcB)
JGHGAGPH_01612	3'DNA-binding domain (3'BD)
JGHGAGPH_01613
JGHGAGPH_01614	Response regulator receiver domain
JGHGAGPH_01615	Histidine kinase- DNA gyrase B- and HSP90-like A
JGHGAGPH_01616	Possible lysine decarboxylase
JGHGAGPH_01617	recA bacterial DNA recombination protein
JGHGAGPH_01618
JGHGAGPH_01619	Nucleoside diphosphate kinase
JGHGAGPH_01620
JGHGAGPH_01621
JGHGAGPH_01622	Bacterial transferase hexapeptide (six repeats)
JGHGAGPH_01623	Outer membrane protein (OmpH-like)
JGHGAGPH_01624	Pantoate-beta-alanine ligase
JGHGAGPH_01625
JGHGAGPH_01626	Protein kinase domain
JGHGAGPH_01627
JGHGAGPH_01628	ATP-dependent helicase C-terminal
JGHGAGPH_01629
JGHGAGPH_01630
JGHGAGPH_01631	Predicted permease	The ATP-binding Cassette (ABC) Superfamily	multidrug?
JGHGAGPH_01632	Thioredoxin domain
JGHGAGPH_01633
JGHGAGPH_01634	mttA/Hcf106 family
JGHGAGPH_01635
JGHGAGPH_01636
JGHGAGPH_01637
JGHGAGPH_01638	Cytochrome C and Quinol oxidase polypeptide I
JGHGAGPH_01639
JGHGAGPH_01640
JGHGAGPH_01641
JGHGAGPH_01642
JGHGAGPH_01643	Protein kinase domain
JGHGAGPH_01644	4Fe-4S dicluster domain
JGHGAGPH_01645
JGHGAGPH_01646	Cytochrome C biogenesis protein transmembrane regio
JGHGAGPH_01647	E1-E2 ATPase	The P-type ATPase (P-ATPase) Superfamily	zinc/cadmium/cobalt ion
JGHGAGPH_01648
JGHGAGPH_01649	NnrS protein
JGHGAGPH_01650	Helix-turn-helix domain
JGHGAGPH_01651	Glycosyl hydrolases family 2 TIM barrel dom			GH2
JGHGAGPH_01652
JGHGAGPH_01653	Rhodanese-like domain
JGHGAGPH_01654
JGHGAGPH_01655	Lamin Tail Domain
JGHGAGPH_01656
JGHGAGPH_01657	Sulfotransferase family
JGHGAGPH_01658
JGHGAGPH_01659
JGHGAGPH_01660	ATP cone domain
JGHGAGPH_01661	HIT domain
JGHGAGPH_01662	Peptidase family M48
JGHGAGPH_01663	CDP-alcohol phosphatidyltransferase
JGHGAGPH_01664	Amidohydrolase family			CE9
JGHGAGPH_01665
JGHGAGPH_01666
JGHGAGPH_01667	Integral membrane protein TerC family	The Tellurium Ion Resistance (TerC) Family	tellurium ion efflux
JGHGAGPH_01668
JGHGAGPH_01669	GDP-mannose 46 dehydratase
JGHGAGPH_01670
JGHGAGPH_01671	Nucleotidyl transferase
JGHGAGPH_01672	Putative Ig domain
JGHGAGPH_01673	Lamin Tail Domain
JGHGAGPH_01674
JGHGAGPH_01675	Holliday junction resolvase
JGHGAGPH_01676	tRNA pseudouridine synthase
JGHGAGPH_01677
JGHGAGPH_01678	Glycosyl transferases group 1			GT4
JGHGAGPH_01679	Concanavalin A-like lectin/glucanases superfamil
JGHGAGPH_01680	UDP-N-acetylenolpyruvoylglucosamine reductase
JGHGAGPH_01681	Glycosyltransferase family 28 C-terminal dom			GT28
JGHGAGPH_01682	EamA-like transporter family	The Drug/Metabolite Transporter (DMT) Superfamily	drug/metabolite?
JGHGAGPH_01683	Aminotransferase class-III
JGHGAGPH_01684	DCC1-like thiol-disulfide oxidoreductase
JGHGAGPH_01685	Glycosyl-hydrolase 97 N-terminal			GH97
JGHGAGPH_01686
JGHGAGPH_01687	Ferrous iron transport protein B	The Ferrous Iron Uptake (FeoB) Family	ferrous ion
JGHGAGPH_01688
JGHGAGPH_01689
JGHGAGPH_01690	Peptidase C26
JGHGAGPH_01691	Domain of unknown function (DUF3516)
JGHGAGPH_01692
JGHGAGPH_01693
JGHGAGPH_01694
JGHGAGPH_01695	chorismate binding enzyme
JGHGAGPH_01696	Triosephosphate isomerase
JGHGAGPH_01697	Sulfatase			A0A0G3EHY5_S1_8 - Arylsulfatase
JGHGAGPH_01698	NAD dependent epimerase/dehydratase family
JGHGAGPH_01699
JGHGAGPH_01700
JGHGAGPH_01701
JGHGAGPH_01702
JGHGAGPH_01703
JGHGAGPH_01704	Domain of unknown function (DUF4328)
JGHGAGPH_01705	Phosphoglycerate kinase
JGHGAGPH_01706
JGHGAGPH_01707
JGHGAGPH_01708
JGHGAGPH_01709
JGHGAGPH_01710	SdrD B-like domain
JGHGAGPH_01711
JGHGAGPH_01712
JGHGAGPH_01713	Oxidoreductase family NAD-binding Rossmann f
JGHGAGPH_01714	ABC transporter	The ATP-binding Cassette (ABC) Superfamily	daunorubicin
JGHGAGPH_01715		The ATP-binding Cassette (ABC) Superfamily	multidrug
JGHGAGPH_01716	ABC-type uncharacterized transport system
JGHGAGPH_01717
JGHGAGPH_01718	Domain of unknown function (DUF6851)
JGHGAGPH_01719	TCP-1/cpn60 chaperonin family
JGHGAGPH_01720	Chaperonin 10 Kd subunit
JGHGAGPH_01721	Hsp70 protein
JGHGAGPH_01722	Protein kinase domain
JGHGAGPH_01723
JGHGAGPH_01724
JGHGAGPH_01725	Sulfatase			A0A2X0RXU1_S1_28 - Arylsulfatase
JGHGAGPH_01726	Bacterial lipid A biosynthesis acyltransfera
JGHGAGPH_01727	UDP-glucose/GDP-mannose dehydrogenase family
JGHGAGPH_01728	GDP-mannose 46 dehydratase
JGHGAGPH_01729
JGHGAGPH_01730	Glycosyl transferases group 1			GT4
JGHGAGPH_01731
JGHGAGPH_01732	PhoP regulatory network protein YrbL
JGHGAGPH_01733
JGHGAGPH_01734
JGHGAGPH_01735	Polysaccharide biosynthesis protein
JGHGAGPH_01736	DegT/DnrJ/EryC1/StrS aminotransferase family
JGHGAGPH_01737	Cytidylyltransferase
JGHGAGPH_01738
JGHGAGPH_01739	Methionyl-tRNA formyltransferase C-termina
JGHGAGPH_01740	NeuB family
JGHGAGPH_01741	GlcNAc-PI de-N-acetylase			CE14
JGHGAGPH_01742
JGHGAGPH_01743	ABC transporter transmembrane region
JGHGAGPH_01744	SIS domain
JGHGAGPH_01745
JGHGAGPH_01746	PQQ-like domain
JGHGAGPH_01747
JGHGAGPH_01748
JGHGAGPH_01749	Aminotransferase class-III
JGHGAGPH_01750	Rhomboid family
JGHGAGPH_01751	Preprotein translocase SecG subunit
JGHGAGPH_01752	Aspartate decarboxylase
JGHGAGPH_01753
JGHGAGPH_01754	Ribonuclease-III-like
JGHGAGPH_01755	NUDIX domain
JGHGAGPH_01756
JGHGAGPH_01757	Phosphoinositide phospholipase C Ca2+-dependent
JGHGAGPH_01758
JGHGAGPH_01759	Uncharacterised 5xTM membrane BCR YitT family
JGHGAGPH_01760
JGHGAGPH_01761
JGHGAGPH_01762	GrpB protein
JGHGAGPH_01763	Beta-lactamase
JGHGAGPH_01764
JGHGAGPH_01765
JGHGAGPH_01766
JGHGAGPH_01767
JGHGAGPH_01768
JGHGAGPH_01769
JGHGAGPH_01770
JGHGAGPH_01771
JGHGAGPH_01772
JGHGAGPH_01773
JGHGAGPH_01774
JGHGAGPH_01775
JGHGAGPH_01776	Protein of unknown function (DUF1553)
JGHGAGPH_01777	Protein of unknown function (DUF1501)
JGHGAGPH_01778
JGHGAGPH_01779	Concanavalin A-like lectin/glucanases superfamil
JGHGAGPH_01780	Protein of unknown function (DUF1553)
JGHGAGPH_01781	23S rRNA-intervening sequence protein
JGHGAGPH_01782	Protein of unknown function (DUF1501)
JGHGAGPH_01783
JGHGAGPH_01784
JGHGAGPH_01785
JGHGAGPH_01786	FAD binding domain
JGHGAGPH_01787	2Fe-2S iron-sulfur cluster binding domain
JGHGAGPH_01788	WD40-like Beta Propeller Repeat
JGHGAGPH_01789	Outer membrane efflux protein
JGHGAGPH_01790	ABC transporter
JGHGAGPH_01791	Putative auto-transporter adhesin head GIN domain
JGHGAGPH_01792	Lactonase 7-bladed beta-propeller
JGHGAGPH_01793	PhoD-like phosphatase
JGHGAGPH_01794	yiaA/B two helix domain
JGHGAGPH_01795	Sulfatase			M5SZK8_S1_16 - N-acetylgalactosamine
JGHGAGPH_01796	F-box associated region
JGHGAGPH_01797				CE19
JGHGAGPH_01798	Protein of unknown function (DUF1501)
JGHGAGPH_01799	Protein of unknown function (DUF1553)
JGHGAGPH_01800	NPCBM/NEW2 domain
JGHGAGPH_01801	Glyoxalase/Bleomycin resistance protein/Dioxyge
JGHGAGPH_01802	3-keto-disaccharide hydrolase
JGHGAGPH_01803	Sodium:solute symporter family	The Solute:Sodium Symporter (SSS) Family	sodium ion:proline symporter
JGHGAGPH_01804	Rhodanese-like domain
JGHGAGPH_01805
JGHGAGPH_01806
JGHGAGPH_01807
JGHGAGPH_01808
JGHGAGPH_01809
JGHGAGPH_01810
JGHGAGPH_01811	AhpC/TSA family
JGHGAGPH_01812	NUDIX domain
JGHGAGPH_01813
JGHGAGPH_01814	Copper binding proteins plastocyanin/azurin fa
JGHGAGPH_01815
JGHGAGPH_01816
JGHGAGPH_01817
JGHGAGPH_01818	Aminotransferase class I and II
JGHGAGPH_01819
JGHGAGPH_01820	Phosphofructokinase
JGHGAGPH_01821	D-alanyl-D-alanine carboxypeptidase
JGHGAGPH_01822	alpha/beta hydrolase fold
JGHGAGPH_01823
JGHGAGPH_01824	Transposase DDE domain
JGHGAGPH_01825
JGHGAGPH_01826
JGHGAGPH_01827
JGHGAGPH_01828
JGHGAGPH_01829
JGHGAGPH_01830	IS66 Orf2 like protein
JGHGAGPH_01831	Transposase IS66 family
JGHGAGPH_01832
JGHGAGPH_01833
JGHGAGPH_01834
JGHGAGPH_01835	Oxidoreductase family C-terminal alpha/beta
JGHGAGPH_01836	3-Deoxy-D-manno-octulosonic-acid transferase			GT30
JGHGAGPH_01837	Conserved hypothetical protein 95
JGHGAGPH_01838
JGHGAGPH_01839
JGHGAGPH_01840
JGHGAGPH_01841
JGHGAGPH_01842	Monogalactosyldiacylglycerol (MGDG) synthase			GT28
JGHGAGPH_01843
JGHGAGPH_01844	Domain of unknown function (DUF4130
JGHGAGPH_01845
JGHGAGPH_01846
JGHGAGPH_01847
JGHGAGPH_01848
JGHGAGPH_01849
JGHGAGPH_01850	EF hand
JGHGAGPH_01851
JGHGAGPH_01852
JGHGAGPH_01853	Peptidase family U32
JGHGAGPH_01854	PhoD-like phosphatase
JGHGAGPH_01855	impB/mucB/samB family
JGHGAGPH_01856
JGHGAGPH_01857	ABC transporter	The ATP-binding Cassette (ABC) Superfamily	lipoprotein
JGHGAGPH_01858	S1 RNA binding domain
JGHGAGPH_01859
JGHGAGPH_01860	Aspartate/ornithine carbamoyltransferase Asp/Orn b
JGHGAGPH_01861
JGHGAGPH_01862
JGHGAGPH_01863
JGHGAGPH_01864
JGHGAGPH_01865	Sulfatase
JGHGAGPH_01866	D-isomer specific 2-hydroxyacid dehydrogenase
JGHGAGPH_01867
JGHGAGPH_01868	Glycosyl transferase family 2			GT2
JGHGAGPH_01869
JGHGAGPH_01870	Inorganic H+ pyrophosphatase	The H+-translocating Pyrophosphatase (H+-PPase) Family	proton (vacuolar)
JGHGAGPH_01871	ApbE family
JGHGAGPH_01872
JGHGAGPH_01873
JGHGAGPH_01874
JGHGAGPH_01875
JGHGAGPH_01876	Indole-3-glycerol phosphate synthase
JGHGAGPH_01877	Flavin reductase like domain
JGHGAGPH_01878
JGHGAGPH_01879	alpha/beta hydrolase fold
JGHGAGPH_01880	Phosphoenolpyruvate hydrolase-like
JGHGAGPH_01881	BspA type Leucine rich repeat region (6 copies)
JGHGAGPH_01882
JGHGAGPH_01883	Concanavalin A-like lectin/glucanases superfamil
JGHGAGPH_01884
JGHGAGPH_01885	TspO/MBR family
JGHGAGPH_01886
JGHGAGPH_01887	Sulfatase			A0A1P8WIM8_S1_4 - Arylsulfatase
JGHGAGPH_01888
JGHGAGPH_01889	PhoD-like phosphatase
JGHGAGPH_01890	NUDIX domain
JGHGAGPH_01891	Nicotinate phosphoribosyltransferase (NAPRTase) N
JGHGAGPH_01892	Isochorismatase family
JGHGAGPH_01893	Alcohol dehydrogenase GroES-like domain
JGHGAGPH_01894	Asparagine synthase
JGHGAGPH_01895
JGHGAGPH_01896
JGHGAGPH_01897	AMP-binding enzyme
JGHGAGPH_01898	AAA domain
JGHGAGPH_01899	ADP-ribosylglycohydrolase
JGHGAGPH_01900	ADP-ribosylglycohydrolase
JGHGAGPH_01901	Flavin containing amine oxidoreductase
JGHGAGPH_01902
JGHGAGPH_01903
JGHGAGPH_01904	Helix-turn-helix domain
JGHGAGPH_01905
JGHGAGPH_01906	Uncharacterised protein family (UPF0261)
JGHGAGPH_01907
JGHGAGPH_01908	Ribulose-phosphate 3 epimerase family
JGHGAGPH_01909	short chain dehydrogenase
JGHGAGPH_01910
JGHGAGPH_01911	Plasmid pRiA4b ORF-3-like protein
JGHGAGPH_01912
JGHGAGPH_01913
JGHGAGPH_01914
JGHGAGPH_01915	Sulfatase			A0A2X0RVB2_S1_28 - Choline-sulfatase
JGHGAGPH_01916	Sulfatase			M2B584_S1_7 - Iduronate-2-sulfatase
JGHGAGPH_01917	Cyclin M transmembrane N-terminal domain	The HlyC/CorC (HCC) Family	hemolysin C (HlyC) homolog
JGHGAGPH_01918	HEAT repeats
JGHGAGPH_01919
JGHGAGPH_01920	Protein of unknown function (DUF1428)
JGHGAGPH_01921
JGHGAGPH_01922
JGHGAGPH_01923
JGHGAGPH_01924
JGHGAGPH_01925	PQQ-like domain
JGHGAGPH_01926	Uncharacterised protein family UPF0047
JGHGAGPH_01927
JGHGAGPH_01928	Sigma-70 region 2
JGHGAGPH_01929	Dihydroneopterin aldolase
JGHGAGPH_01930	Haloacid dehalogenase-like hydrolase
JGHGAGPH_01931
JGHGAGPH_01932	4Fe-4S single cluster domain of Ferredoxin I
JGHGAGPH_01933
JGHGAGPH_01934	Chlorite dismutase
JGHGAGPH_01935
JGHGAGPH_01936
JGHGAGPH_01937
JGHGAGPH_01938
JGHGAGPH_01939	N-sulphoglucosamine sulphohydrolase C-terminal			A0A2E4ZV15_S1_11 - Sulfatase
JGHGAGPH_01940	Cation transport protein	The K+ Transporter (Trk) Family	potassium ion uptake
JGHGAGPH_01941
JGHGAGPH_01942
JGHGAGPH_01943
JGHGAGPH_01944
JGHGAGPH_01945
JGHGAGPH_01946
JGHGAGPH_01947
JGHGAGPH_01948
JGHGAGPH_01949	Glycosyl transferases group 1			GT4
JGHGAGPH_01950	Tryptophan halogenase
JGHGAGPH_01951
JGHGAGPH_01952	Radical SAM superfamily
JGHGAGPH_01953	Response regulator receiver domain
JGHGAGPH_01954	Histidine kinase- DNA gyrase B- and HSP90-like A
JGHGAGPH_01955
JGHGAGPH_01956	Putative glutamine amidotransferase
JGHGAGPH_01957	Trypsin-like peptidase domain
JGHGAGPH_01958
JGHGAGPH_01959
JGHGAGPH_01960
JGHGAGPH_01961
JGHGAGPH_01962	ATPase family associated with various cellul
JGHGAGPH_01963	Protein of unknown function DUF58
JGHGAGPH_01964	Rhomboid family
JGHGAGPH_01965	PhoU domain
JGHGAGPH_01966	ABC transporter	The ATP-binding Cassette (ABC) Superfamily	phosphate
JGHGAGPH_01967		The ATP-binding Cassette (ABC) Superfamily	phosphate
JGHGAGPH_01968	Binding-protein-dependent transport system inne	The ATP-binding Cassette (ABC) Superfamily	phosphate
JGHGAGPH_01969	PBP superfamily domain
JGHGAGPH_01970
JGHGAGPH_01971
JGHGAGPH_01972	Uncharacterized protein YfbK C-terminal
JGHGAGPH_01973
JGHGAGPH_01974
JGHGAGPH_01975
JGHGAGPH_01976
JGHGAGPH_01977	Tetratricopeptide repeat
JGHGAGPH_01978
JGHGAGPH_01979	Biopolymer transport protein ExbD/TolR
JGHGAGPH_01980	Biopolymer transport protein ExbD/TolR
JGHGAGPH_01981	MotA/TolQ/ExbB proton channel family
JGHGAGPH_01982	MotA/TolQ/ExbB proton channel family
JGHGAGPH_01983
JGHGAGPH_01984
JGHGAGPH_01985	TonB dependent receptor
JGHGAGPH_01986	4Fe-4S dicluster domain
JGHGAGPH_01987	Molybdopterin oxidoreductase
JGHGAGPH_01988
JGHGAGPH_01989
JGHGAGPH_01990
JGHGAGPH_01991	FAD binding domain
JGHGAGPH_01992	Cytosol aminopeptidase family catalytic dom
JGHGAGPH_01993	Protein of unknown function (DUF1501)
JGHGAGPH_01994	Protein of unknown function (DUF1553)
JGHGAGPH_01995
JGHGAGPH_01996	Binding-protein-dependent transport system inne	The ATP-binding Cassette (ABC) Superfamily	phosphonate
JGHGAGPH_01997	ABC transporter	The ATP-binding Cassette (ABC) Superfamily	phosphonate
[truncated: 3,337 more rows]

## Sheet: Supplementary Table 5
Reconstructed metabolic pathway
TCA cycle
K numbers	Description in KEGG	Gene_id	Description in Interpro
K00024	malate dehydrogenase	JGHGAGPH_04716	L-lactate/malate dehydrogenase
K00031	isocitrate dehydrogenase	JGHGAGPH_01051	Isocitrate dehydrogenase NADP-dependent, monomeric
K00116	malate dehydrogenase	JGHGAGPH_01099, JGHGAGPH_05231	Malate:quinone-oxidoreductase ; Malate:quinone-oxidoreductase
K00161	pyruvate dehydrogenase E1 component subunit alpha	JGHGAGPH_04400	Pyruvate dehydrogenase (acetyl-transferring) E1 component, alpha subunit, subgroup y
K00162	pyruvate dehydrogenase E1 component subunit beta	JGHGAGPH_04399	Transketolase-like, pyrimidine-binding domain
K00164	2-oxoglutarate dehydrogenase E1 component	JGHGAGPH_00282	2-oxoglutarate dehydrogenase E1 component
K00174	2-oxoglutarate/2-oxoacid ferredoxin oxidoreductase subunit alpha	JGHGAGPH_00374	2-oxoacid:acceptor oxidoreductase, alpha subunit
K00175	2-oxoglutarate/2-oxoacid ferredoxin oxidoreductase subunit beta	JGHGAGPH_00373	Thiamine pyrophosphate enzyme, TPP-binding
K00239	succinate dehydrogenase flavoprotein subunit	JGHGAGPH_01786	Succinate dehydrogenase/fumarate reductase flavoprotein subunit, low-GC Gram-positive bacteria
K00240	succinate dehydrogenase iron-sulfur subunit	JGHGAGPH_01787	Succinate dehydogenase/fumarate reductase N-terminal
K00241	succinate dehydrogenase cytochrome b subunit	JGHGAGPH_01785	Succinate dehydrogenase/fumarate reductase type B, transmembrane subunit
K00382	dihydrolipoyl dehydrogenase	JGHGAGPH_01176, JGHGAGPH_02364	Pyridine nucleotide-disulphide oxidoreductase, class I; Pyridine nucleotide-disulphide oxidoreductase, class I
K00627	pyruvate dehydrogenase E2 component (dihydrolipoyllysine-residue acetyltransferase)	JGHGAGPH_00559, JGHGAGPH_03889	2-oxoacid dehydrogenase acyltransferase; Dihydrolipoyllysine-residue acetyltransferase component of pyruvate dehydrogenase complex
K00658	2-oxoglutarate dehydrogenase E2 component (dihydrolipoamide succinyltransferase)	JGHGAGPH_00283	Dihydrolipoamide succinyltransferase
K01610	phosphoenolpyruvate carboxykinase (ATP)	JGHGAGPH_03698	Phosphoenolpyruvate carboxykinase, ATP-utilising
K01647	citrate synthase	JGHGAGPH_02559	2-methylcitrate synthase/citrate synthase type I
K01676	fumarate hydratase, class I	JGHGAGPH_00807	Iron-dependent fumarate hydratase
K01681	aconitate hydratase	JGHGAGPH_04693	Aconitase/Iron-responsive element-binding protein 2
K01682	aconitate hydratase 2 / 2-methylisocitrate dehydratase	JGHGAGPH_04694	Aconitase/3-isopropylmalate dehydratase large subunit, alpha/beta/alpha domain
K01902	succinyl-CoA synthetase alpha subunit	JGHGAGPH_00603	Succinyl-CoA ligase, alpha subunit
K01903	succinyl-CoA synthetase beta subunit	JGHGAGPH_00604	Succinate--CoA ligase-like, beta subunit
K01958	pyruvate carboxylase	JGHGAGPH_00404	Pyruvate carboxylase
Glucose
K numbers	Description in KEGG	Gene_id	Description in Interpro
K00002	alcohol dehydrogenase (NADP+)	JGHGAGPH_04392	Aldo-keto reductase
K00128	aldehyde dehydrogenase (NAD+)	JGHGAGPH_01166	Aldehyde dehydrogenase domain
K00134	glyceraldehyde 3-phosphate dehydrogenase (phosphorylating)	JGHGAGPH_04150	Glyceraldehyde-3-phosphate dehydrogenase, type I
K00161	pyruvate dehydrogenase E1 component subunit alpha	JGHGAGPH_04400	Pyruvate dehydrogenase (acetyl-transferring) E1 component, alpha subunit, subgroup y
K00162	pyruvate dehydrogenase E1 component subunit beta	JGHGAGPH_04399	Transketolase-like, pyrimidine-binding domain
K00174	2-oxoglutarate/2-oxoacid ferredoxin oxidoreductase subunit alpha	JGHGAGPH_00374	2-oxoacid:acceptor oxidoreductase, alpha subunit
K00175	2-oxoglutarate/2-oxoacid ferredoxin oxidoreductase subunit beta	JGHGAGPH_00373	Thiamine pyrophosphate enzyme, TPP-binding
K00382	dihydrolipoyl dehydrogenase	JGHGAGPH_01176, JGHGAGPH_02364	Pyridine nucleotide-disulphide oxidoreductase, class I; Pyridine nucleotide-disulphide oxidoreductase, class I
K00627	pyruvate dehydrogenase E2 component (dihydrolipoyllysine-residue acetyltransferase)	JGHGAGPH_00559, JGHGAGPH_03889	2-oxoacid dehydrogenases acyltransferase; Dihydrolipoamide acetyltransferase/Pyruvate dehydrogenase protein X component
K00850	6-phosphofructokinase 1	JGHGAGPH_03937	ATP-dependent 6-phosphofructokinase
K00873	pyruvate kinase	JGHGAGPH_00839	Pyruvate kinase
K00927	phosphoglycerate kinase	JGHGAGPH_01705	Phosphoglycerate kinase
K01006	pyruvate, orthophosphate dikinase	JGHGAGPH_04812	Pyruvate, phosphate dikinase
K01007	pyruvate, water dikinase	JGHGAGPH_00946	Pyruvate phosphate dikinase, AMP/ATP-binding
K01610	phosphoenolpyruvate carboxykinase (ATP)	JGHGAGPH_03698	Phosphoenolpyruvate carboxykinase, ATP-utilising
K01624	fructose-bisphosphate aldolase, class II	JGHGAGPH_04665	Fructose-bisphosphate aldolase, class-II
K01689	enolase	JGHGAGPH_00365	Enolase
K01785	aldose 1-epimerase	JGHGAGPH_00643, JGHGAGPH_01506, JGHGAGPH_02591	Aldose 1-/Glucose-6-phosphate 1-epimerase; Aldose 1-/Glucose-6-phosphate 1-epimerase; Aldose 1-/Glucose-6-phosphate 1-epimerase
K01792	glucose-6-phosphate 1-epimerase	JGHGAGPH_02440	Aldose 1-/Glucose-6-phosphate 1-epimerase
K01803	triosephosphate isomerase (TIM)	JGHGAGPH_01696	Triosephosphate isomerase, bacterial/eukaryotic
K01810	glucose-6-phosphate isomerase	JGHGAGPH_00675	Phosphoglucose isomerase (PGI)
K01835	phosphoglucomutase	JGHGAGPH_01029	Alpha-D-phosphohexomutase, alpha/beta/alpha I/II/III
K01895	acetyl-CoA synthetase	JGHGAGPH_00863	Acetate-CoA ligase
K04041	fructose-1,6-bisphosphatase III	JGHGAGPH_03469	Fructose-1,6-bisphosphatase class 3
K12957	alcohol/geraniol dehydrogenase (NADP+)	JGHGAGPH_02640	Cinnamyl alcohol dehydrogenase-like
K13954	alcohol dehydrogenase	JGHGAGPH_02349	Iron-type alcohol dehydrogenase-like
K15633	2,3-bisphosphoglycerate-independent phosphoglycerate mutase	JGHGAGPH_04567	Phosphoglycerate mutase, 2,3-bisphosphoglycerate-independent
K20866	glucose-1-phosphatase	JGHGAGPH_01843, JGHGAGPH_02692	Haloacid dehalogenase-like hydrolase; ALPHA-D-GLUCOSE 1-PHOSPHATE PHOSPHATASE
K21071	ATP-dependent phosphofructokinase / diphosphate-dependent phosphofructokinase	JGHGAGPH_01820	ATP-dependent 6-phosphofructokinase
K25026	glucokinase	JGHGAGPH_00412	ROK family
Fucose
Gene_id	Description in Interpro
JGHGAGPH_03123	L-fucose isomerase
JGHGAGPH_03124	Carbohydrate kinase, FGGY (L-fucolokinase (gene fucK))
JGHGAGPH_00966	RbsD / FucU transport protein family/L-fucose mutarotase
JGHGAGPH_02008	RbsD-like superfamily/L-fucose mutarotase
Rhamnose
Gene_id	Description in Interpro
JGHGAGPH_01101	Xylose isomerase-like, TIM barrel domain/contain L-rhamnose isomerase
JGHGAGPH_01098	rhamnulokinase
JGHGAGPH_01100	Bifunctional rhamnulose-1-phosphate aldolase/alcohol dehydrogenase
JGHGAGPH_00967	Xylose isomerase-like, TIM barrel domain (L-rhamnose isomerase)
Galactose
Gene_id	Description in Interpro	Description in CDD
JGHGAGPH_01074	Galactokinase	Galactokinase
JGHGAGPH_01029	phosphoglucomutase	phospho-sugar mutase
JGHGAGPH_01506	Galactose mutarotase-like	galactose mutarotase_like
Glucuronate and Galacturonate
Gene_id	Description in Interpro	Description in CDD
JGHGAGPH_01238	Uronate isomerase	glucuronate isomerase (UxaC)
JGHGAGPH_01005	Tagaturonate/fructuronate epimerase	tagaturonate epimerase (UxaE)
JGHGAGPH_00367	Short-chain dehydrogenase/reductase SDR	D-mannonate oxidoreductase
JGHGAGPH_02304	Carbohydrate kinase PfkB	carbohydrate kinase family protein
(S)-lactate
Gene_id	Description in Interpro	Description in CDD
JGHGAGPH_03850	Malate/L-lactate dehydrogenase-like	Malate/lactate/ureidoglycolate dehydrogenase
JGHGAGPH_01166	Aldehyde dehydrogenase domain	Acyl-CoA reductase or other NAD-dependent aldehyde dehydrogenase

## Sheet: Supplementary Table 6
Gene_id	TransAAP		Description in CDD
	Transporter Family	Substrate/Function
Chromosome
JGHGAGPH_01965			phosphate transport system regulatory protein PhoU
JGHGAGPH_01966	The ATP-binding Cassette (ABC) Superfamily	phosphate	PstB
JGHGAGPH_01967	The ATP-binding Cassette (ABC) Superfamily	phosphate	PstA
JGHGAGPH_01968	The ATP-binding Cassette (ABC) Superfamily	phosphate	phosphate_pstC
JGHGAGPH_01969			PBP2_phosphate_like_1 (PstS)
JGHGAGPH_02286	The Phosphate:Na+ Symporter (PNaS) Family	sodium ion:phosphate symporter	NptA super family
JGHGAGPH_02541	The Phosphate:Na+ Symporter (PNaS) Family	sodium ion:phosphate symporter	NptA
JGHGAGPH_03432	The Phosphate:Na+ Symporter (PNaS) Family	sodium ion:phosphate symporter	NptA
Plasmid
JGHGAGPH_05214			PBP2_phosphate_like_1 (PstS)
JGHGAGPH_05215	The ATP-binding Cassette (ABC) Superfamily	phosphate	PstC super family
JGHGAGPH_05216	The ATP-binding Cassette (ABC) Superfamily	phosphate	PstA super family
JGHGAGPH_05217	The ATP-binding Cassette (ABC) Superfamily	phosphate	PstB super family

## Sheet: Supplementary Table 7
Genome	Isolate	PstS genes	PstA genes	PstB genes	PstC genes	Pi transport system (high affinity)
GCA_000739615.1_ASM73961v1_genomic.fna	Yes	1	4	4	5	Yes
GCA_002291645.1_ASM229164v1_genomic.fna	No	0	0	0	0	No
GCA_002293145.1_ASM229314v1_genomic.fna	No	0	2	3	2	Yes
GCA_002307065.1_ASM230706v1_genomic.fna	No	0	4	4	3	Yes
GCA_002313665.1_ASM231366v1_genomic.fna	No	0	0	0	0	No
GCA_002323615.1_ASM232361v1_genomic.fna	No	0	0	0	0	No
GCA_002336445.1_ASM233644v1_genomic.fna	No	1	0	0	0	No
GCA_002358905.1_ASM235890v1_genomic.fna	No	1	2	3	2	Yes
GCA_002380675.1_ASM238067v1_genomic.fna	No	0	0	0	0	No
GCA_002386905.1_ASM238690v1_genomic.fna	No	1	5	3	5	Yes
GCA_002387565.1_ASM238756v1_genomic.fna	No	1	5	3	5	Yes
GCA_002420305.1_ASM242030v1_genomic.fna	No	0	0	0	0	No
GCA_002420315.1_ASM242031v1_genomic.fna	No	0	0	0	0	No
GCA_002470485.1_ASM247048v1_genomic.fna	No	1	2	1	1	Yes
GCA_002471255.1_ASM247125v1_genomic.fna	No	1	2	3	2	Yes
GCA_002471305.1_ASM247130v1_genomic.fna	No	0	2	1	1	Yes
GCA_002480375.1_ASM248037v1_genomic.fna	No	0	0	0	0	No
GCA_002493465.1_ASM249346v1_genomic.fna	No	0	0	1	0	No
GCA_003331485.1_ASM333148v1_genomic.fna	No	0	2	2	2	Yes
GCA_003456635.1_ASM345663v1_genomic.fna	No	1	2	1	2	Yes
GCA_003527555.1_ASM352755v1_genomic.fna	No	1	2	2	1	Yes
GCA_003536345.1_ASM353634v1_genomic.fna	No	0	0	0	0	No
GCA_004293105.1_ASM429310v1_genomic.fna	No	1	3	4	4	Yes
GCA_004293285.1_ASM429328v1_genomic.fna	No	0	3	3	3	Yes
GCA_004294095.1_ASM429409v1_genomic.fna	No	1	3	3	3	Yes
GCA_004557455.1_ASM455745v1_genomic.fna	No	1	2	2	2	Yes
GCA_007126655.1_ASM712665v1_genomic.fna	No	0	4	2	4	Yes
GCA_008667745.1_ASM866774v1_genomic.fna	No	0	1	3	1	Yes
GCA_008673095.1_ASM867309v1_genomic.fna	No	0	1	4	1	Yes
GCA_009773845.1_ASM977384v1_genomic.fna	No	1	2	3	2	Yes
GCA_009885905.1_ASM988590v1_genomic.fna	No	1	2	3	2	Yes
GCA_009937455.1_ASM993745v1_genomic.fna	No	1	2	1	2	Yes
GCA_011524615.1_ASM1152461v1_genomic.fna	No	0	0	1	0	No
GCA_012032235.1_ASM1203223v1_genomic.fna	No	0	1	2	2	Yes
GCA_013001695.1_ASM1300169v1_genomic.fna	No	1	2	1	2	Yes
GCA_013297845.1_ASM1329784v1_genomic.fna	No	1	3	4	4	Yes
GCA_014240355.1_ASM1424035v1_genomic.fna	No	0	0	0	0	No
GCA_014871995.1_ASM1487199v1_genomic.fna	No	1	2	4	2	Yes
GCA_014872125.1_ASM1487212v1_genomic.fna	No	1	2	4	2	Yes
GCA_015061985.1_ASM1506198v1_genomic.fna	No	1	2	3	2	Yes
GCA_015062005.1_ASM1506200v1_genomic.fna	No	1	2	3	2	Yes
GCA_015062015.1_ASM1506201v1_genomic.fna	No	0	2	2	2	Yes
GCA_015062045.1_ASM1506204v1_genomic.fna	No	1	2	3	2	Yes
GCA_015062055.1_ASM1506205v1_genomic.fna	No	0	0	1	0	No
GCA_015656665.1_ASM1565666v1_genomic.fna	No	1	2	3	2	Yes
GCA_015656775.1_ASM1565677v1_genomic.fna	No	0	3	3	3	Yes
GCA_015688855.1_ASM1568885v1_genomic.fna	No	1	2	3	2	Yes
GCA_016462135.1_ASM1646213v1_genomic.fna	No	1	2	4	2	Yes
GCA_016462475.1_ASM1646247v1_genomic.fna	No	2	2	5	2	Yes
GCA_016462965.1_ASM1646296v1_genomic.fna	No	1	2	4	2	Yes
GCA_016463145.1_ASM1646314v1_genomic.fna	No	0	2	4	2	Yes
GCA_016595455.1_ASM1659545v1_genomic.fna	Yes	1	2	2	1	Yes
GCA_016595575.1_ASM1659557v1_genomic.fna	Yes	1	2	2	1	Yes
GCA_016776815.1_ASM1677681v1_genomic.fna	No	1	2	1	2	Yes
GCA_016871685.1_JGI_2017-08-21_genomic.fna	No	0	2	3	2	Yes
GCA_017301995.1_ASM1730199v1_genomic.fna	No	0	3	2	4	Yes
GCA_017397585.1_ASM1739758v1_genomic.fna	No	0	0	2	0	No
GCA_017398005.1_ASM1739800v1_genomic.fna	No	1	2	3	2	Yes
GCA_017398355.1_ASM1739835v1_genomic.fna	No	1	2	3	2	Yes
GCA_017398765.1_ASM1739876v1_genomic.fna	No	0	2	3	2	Yes
GCA_017399165.1_ASM1739916v1_genomic.fna	No	0	0	2	0	No
GCA_017415555.1_ASM1741555v1_genomic.fna	No	1	2	2	2	Yes
GCA_017415995.1_ASM1741599v1_genomic.fna	No	1	2	3	2	Yes
GCA_017435365.1_ASM1743536v1_genomic.fna	No	1	2	3	2	Yes
GCA_017435505.1_ASM1743550v1_genomic.fna	No	1	2	3	2	Yes
GCA_017467465.1_ASM1746746v1_genomic.fna	No	0	0	2	0	No
GCA_017471985.1_ASM1747198v1_genomic.fna	No	0	0	2	0	No
GCA_017472085.1_ASM1747208v1_genomic.fna	No	1	2	3	2	Yes
GCA_017517385.1_ASM1751738v1_genomic.fna	No	0	0	2	0	No
GCA_017517805.1_ASM1751780v1_genomic.fna	No	1	0	2	0	Yes
GCA_017521405.1_ASM1752140v1_genomic.fna	No	1	2	3	2	Yes
GCA_017546445.1_ASM1754644v1_genomic.fna	No	1	2	3	2	Yes
GCA_017549485.1_ASM1754948v1_genomic.fna	No	0	0	2	0	No
GCA_017555025.1_ASM1755502v1_genomic.fna	No	1	2	3	2	Yes
GCA_017558555.1_ASM1755855v1_genomic.fna	No	1	3	3	3	Yes
GCA_017798145.1_ASM1779814v1_genomic.fna	Yes	1	2	2	2	Yes
GCA_017857425.1_ASM1785742v1_genomic.fna	No	1	2	2	1	Yes
GCA_017937215.1_ASM1793721v1_genomic.fna	No	1	2	3	2	Yes
GCA_018222685.1_ASM1822268v1_genomic.fna	No	1	2	2	2	Yes
GCA_018222765.1_ASM1822276v1_genomic.fna	No	1	1	1	1	Yes
GCA_018402445.1_ASM1840244v1_genomic.fna	No	1	4	3	4	Yes
GCA_018675675.1_ASM1867567v1_genomic.fna	No	0	0	0	0	No
GCA_018676385.1_ASM1867638v1_genomic.fna	No	1	1	1	0	Yes
GCA_018677395.1_ASM1867739v1_genomic.fna	No	1	2	2	1	Yes
GCA_018700635.1_ASM1870063v1_genomic.fna	No	0	0	0	0	No
GCA_018969605.1_ASM1896960v1_genomic.fna	No	1	3	2	3	Yes
GCA_019114365.1_ASM1911436v1_genomic.fna	No	1	2	1	2	Yes
GCA_019115065.1_ASM1911506v1_genomic.fna	No	1	2	1	2	Yes
GCA_019634595.1_ASM1963459v1_genomic.fna	No	0	6	5	5	Yes
GCA_020859585.1_ASM2085958v1_genomic.fna	No	1	2	1	2	Yes
GCA_020860705.1_ASM2086070v1_genomic.fna	No	1	2	2	2	Yes
GCA_021153005.1_ASM2115300v1_genomic.fna	No	1	2	4	2	Yes
GCA_021200315.1_ASM2120031v1_genomic.fna	No	1	2	2	2	Yes
GCA_021202525.1_ASM2120252v1_genomic.fna	No	1	2	4	2	Yes
GCA_021202605.1_ASM2120260v1_genomic.fna	No	1	2	4	2	Yes
GCA_021202695.1_ASM2120269v1_genomic.fna	No	1	2	2	2	Yes
GCA_021204505.1_ASM2120450v1_genomic.fna	No	1	2	4	2	Yes
GCA_021298895.1_ASM2129889v1_genomic.fna	No	0	3	3	4	Yes
GCA_021617195.1_ASM2161719v1_genomic.fna	No	1	2	4	2	Yes
GCA_021770645.1_ASM2177064v1_genomic.fna	No	1	2	4	2	Yes
GCA_022424905.1_ASM2242490v1_genomic.fna	No	0	0	1	0	No
GCA_022425685.1_ASM2242568v1_genomic.fna	No	0	0	0	0	No
GCA_022448985.1_ASM2244898v1_genomic.fna	No	1	2	2	2	Yes
GCA_022510805.1_ASM2251080v1_genomic.fna	No	0	0	0	0	No
GCA_022548915.1_ASM2254891v1_genomic.fna	Yes	0	2	2	2	Yes
GCA_022715955.1_ASM2271595v1_genomic.fna	No	1	2	4	2	Yes
GCA_022719535.1_ASM2271953v1_genomic.fna	No	1	2	4	2	Yes
GCA_022721755.1_ASM2272175v1_genomic.fna	No	1	2	4	2	Yes
GCA_022740995.1_ASM2274099v1_genomic.fna	No	1	2	4	2	Yes
GCA_022744545.1_ASM2274454v1_genomic.fna	No	1	2	4	2	Yes
GCA_022746545.1_ASM2274654v1_genomic.fna	No	1	1	4	1	Yes
GCA_022775565.1_ASM2277556v1_genomic.fna	No	1	2	2	2	Yes
GCA_022775825.1_ASM2277582v1_genomic.fna	No	1	2	2	2	Yes
GCA_022786825.1_ASM2278682v1_genomic.fna	No	1	2	4	2	Yes
GCA_022787425.1_ASM2278742v1_genomic.fna	No	1	2	2	2	Yes
GCA_022799015.1_ASM2279901v1_genomic.fna	No	1	2	4	2	Yes
GCA_023253625.1_ASM2325362v1_genomic.fna	No	0	2	2	2	Yes
GCA_023261045.1_ASM2326104v1_genomic.fna	No	0	2	3	2	Yes
GCA_023263995.1_ASM2326399v1_genomic.fna	No	1	2	1	2	Yes
GCA_023299815.1_ASM2329981v1_genomic.fna	No	1	2	1	2	Yes
GCA_023301335.1_ASM2330133v1_genomic.fna	No	1	2	4	2	Yes
GCA_023301545.1_ASM2330154v1_genomic.fna	No	1	2	2	1	Yes
GCA_023301645.1_ASM2330164v1_genomic.fna	No	1	1	2	1	Yes
GCA_023301765.1_ASM2330176v1_genomic.fna	No	1	2	3	2	Yes
GCA_023447425.1_ASM2344742v1_genomic.fna	No	0	2	3	2	Yes
GCA_024233115.1_ASM2423311v1_genomic.fna	No	2	4	3	3	Yes
GCA_024233135.1_ASM2423313v1_genomic.fna	No	0	4	3	3	Yes
GCA_024405415.1_ASM2440541v1_genomic.fna	No	0	0	0	0	No
GCA_024405435.1_ASM2440543v1_genomic.fna	No	0	0	0	0	No
GCA_024405455.1_ASM2440545v1_genomic.fna	No	0	0	0	0	No
GCA_900539575.1_UMGS141_genomic.fna	No	1	2	4	2	Yes
GCA_900548895.1_UMGS1128_genomic.fna	No	1	2	1	2	Yes
GCA_902386505.1_UHGG_MGYG-HGUT-02378_genomic.fna	Yes	1	2	4	2	Yes
GCA_903826205.1_freshwater_MAG_---_LJ-7-9m_bin-1240_genomic.fna	No	1	5	4	5	Yes
GCA_903875675.1_freshwater_MAG_---_Ki1-2-2m_bin-203_genomic.fna	No	1	4	3	4	Yes
GCA_903878115.1_freshwater_MAG_---_Loclat_bin-00801_genomic.fna	No	0	2	2	2	Yes
GCA_903888515.1_freshwater_MAG_---_Loclat_bin-20621_genomic.fna	No	1	4	4	4	Yes
GCA_903906515.1_freshwater_MAG_---_LJ_bin-2047_genomic.fna	No	0	3	2	3	Yes
GCA_903907025.1_freshwater_MAG_---_Loclat_bin-06400_genomic.fna	No	1	3	3	3	Yes
GCA_903908495.1_freshwater_MAG_---_A14_bin-1981_genomic.fna	No	2	7	5	7	Yes
GCA_903919975.1_freshwater_MAG_---_Loclat_bin-13236_genomic.fna	No	1	5	5	5	Yes
GCA_903923245.1_freshwater_MAG_---_Umea_bin-09212_genomic.fna	No	1	3	3	4	Yes
GCA_905181905.1_FRAM18_bin335_genomic.fna	No	0	2	2	2	Yes
GCA_905182405.1_FRAM18_bin339_genomic.fna	No	1	2	3	2	Yes
GCA_905182475.1_FRAM18_bin328_genomic.fna	No	1	3	2	3	Yes
GCA_905193715.1_ERR260257-mag-bin.6_genomic.fna	No	1	2	4	2	Yes
GCA_905197035.1_ERR2013654-mag-bin.36_genomic.fna	No	1	2	2	2	Yes
GCA_905200125.1_SRR7721894-mag-bin.53_genomic.fna	No	1	2	4	2	Yes
GCA_905200945.1_ERR414247-mag-bin.14_genomic.fna	No	1	2	4	2	Yes
GCA_905204575.1_ERR414465-mag-bin.26_genomic.fna	No	1	2	1	2	Yes
GCA_905205915.1_ERR1305901-mag-bin.46_genomic.fna	No	1	2	4	2	Yes
GCA_905210615.1_ERR321622-mag-bin.18_genomic.fna	No	0	0	1	0	No
GCA_905478925.1_0.2_20180515_Bin_54_1_genomic.fna	No	1	2	2	2	Yes
GCA_907173335.1_ERR1543788_bin.1_metaWRAP_v1.1_MAG_genomic.fna	No	1	2	1	2	Yes
GCA_910578415.1_MGBC110107_genomic.fna	No	0	0	1	0	No
GCA_913020185.1_ERR599052_bin.37_MetaBAT_v2.12.1_MAG_genomic.fna	No	1	0	0	0	No
GCA_913031025.1_ERR599052_bin.145_MetaBAT_v2.12.1_MAG_genomic.fna	No	1	2	1	2	Yes
GCA_913031275.1_ERR599092_bin.107_MetaBAT_v2.12.1_MAG_genomic.fna	No	0	0	0	0	No
GCA_913043775.1_ERR599163_bin.18_MetaBAT_v2.12.1_MAG_genomic.fna	No	0	0	0	0	No
GCA_913045385.1_ERR598946_bin.99_MetaBAT_v2.12.1_MAG_genomic.fna	No	0	0	0	0	No
GCA_913050135.1_ERR598965_bin.100_MetaBAT_v2.12.1_MAG_genomic.fna	No	0	0	0	0	No
GCA_913058155.1_SRR3933334_bin.8_MetaBAT_v2.12.1_MAG_genomic.fna	No	1	2	3	2	Yes
GCA_913063525.1_SRR6231157_bin.4_MetaBAT_v2.12.1_MAG_genomic.fna	No	0	3	3	3	Yes
GCA_934270465.1_ERR7738273_bin.192_genomic.fna	No	1	2	4	2	Yes
GCA_944389695.1_BRZ_QD_bin125_genomic.fna	No	1	2	1	2	Yes
GCA_944390825.1_BRZ_AB_bin50_genomic.fna	No	1	2	1	2	Yes
GCA_944391095.1_BRZ_CI_bin71_genomic.fna	No	1	2	1	2	Yes
GCA_945860285.1_AE-24oct19-61_genomic.fna	No	0	2	2	2	Yes
GCA_945862245.1_MH-09jul19-104_genomic.fna	No	0	2	3	2	Yes
GCA_945862285.1_ME-21oct19-94_genomic.fna	No	0	2	3	1	Yes
GCA_945864345.1_MiH-14oct19-167_genomic.fna	No	0	3	2	3	Yes
GCA_945869465.1_MH-09jul19-139_genomic.fna	No	1	2	2	2	Yes
GCA_945870855.1_MiH-16apr19-309_genomic.fna	No	1	2	3	2	Yes
GCA_945874895.1_MsE-01oct19-136_genomic.fna	No	1	3	2	3	Yes
GCA_945875765.1_MsH-30jul19-27_genomic.fna	No	0	2	3	2	Yes
GCA_945879075.1_MiE-16apr19-289_genomic.fna	No	1	2	3	2	Yes
GCA_945883695.1_MiE-16apr19-166_genomic.fna	No	0	3	3	4	Yes
GCA_945885485.1_MH-09jul19-95_genomic.fna	No	0	0	3	0	Yes
GCA_945888515.1_ME-21oct19-55_genomic.fna	No	0	2	2	2	Yes
GCA_945890645.1_MiE-14oct19-73_genomic.fna	No	0	3	2	2	Yes
GCA_945898235.1_MsH-01oct19-248_genomic.fna	No	0	2	2	2	Yes
GCA_945898285.1_MsE-30jul19-194_genomic.fna	No	0	2	2	2	Yes
GCA_945901795.1_MoH-02may19-139_genomic.fna	No	1	2	3	2	Yes
GCF_000378105.1_ASM37810v1_genomic.fna	Yes	1	2	1	2	Yes
GCF_000723745.2_PRJEB6027_Urmite_genomic.fna	Yes	1	1	4	1	Yes
GCF_001688765.2_ASM168876v2_genomic.fna	Yes	1	2	4	2	Yes
GCF_002884915.1_ASM288491v1_genomic.fna	Yes	1	2	4	2	Yes
GCF_002884975.1_ASM288497v1_genomic.fna	Yes	1	2	4	2	Yes
GCF_002885025.1_ASM288502v1_genomic.fna	Yes	1	2	4	2	Yes
GCF_002885095.1_ASM288509v1_genomic.fna	Yes	1	2	4	2	Yes
GCF_002885135.1_ASM288513v1_genomic.fna	Yes	1	2	4	2	Yes
GCF_002885155.1_ASM288515v1_genomic.fna	Yes	1	2	4	2	Yes
GCF_002885315.1_ASM288531v1_genomic.fna	Yes	1	2	4	2	Yes
GCF_002885415.1_ASM288541v1_genomic.fna	Yes	1	2	4	2	Yes
GCF_002885425.1_ASM288542v1_genomic.fna	Yes	1	2	4	2	Yes
GCF_002885515.1_ASM288551v1_genomic.fna	Yes	1	2	4	2	Yes
GCF_002885575.1_ASM288557v1_genomic.fna	Yes	1	2	4	2	Yes
GCF_002885595.1_ASM288559v1_genomic.fna	Yes	1	2	4	2	Yes
GCF_002885625.1_ASM288562v1_genomic.fna	Yes	1	2	3	2	Yes
GCF_002954445.1_ASM295444v1_genomic.fna	Yes	1	2	2	2	Yes
GCF_003716915.1_ASM371691v1_genomic.fna	Yes	1	2	4	2	Yes
GCF_004015025.1_ASM401502v1_genomic.fna	Yes	1	2	4	2	Yes
GCF_004015205.1_ASM401520v1_genomic.fna	Yes	1	2	4	2	Yes
GCF_004015245.1_ASM401524v1_genomic.fna	Yes	1	2	4	2	Yes
GCF_004104435.1_ASM410443v1_genomic.fna	Yes	1	2	4	2	Yes
GCF_004319565.1_ASM431956v1_genomic.fna	Yes	1	2	4	2	Yes
GCF_009663785.1_ASM966378v1_genomic.fna	Yes	1	2	4	2	Yes
GCF_010223095.1_ASM1022309v1_genomic.fna	Yes	1	2	4	2	Yes
GCF_010223405.1_ASM1022340v1_genomic.fna	Yes	1	2	4	2	Yes
GCF_010230155.1_ASM1023015v1_genomic.fna	Yes	1	2	4	2	Yes
GCF_010230725.1_ASM1023072v1_genomic.fna	Yes	1	2	4	2	Yes
GCF_012913485.1_ASM1291348v1_genomic.fna	Yes	0	4	4	5	Yes
GCF_013391475.1_ASM1339147v1_genomic.fna	Yes	2	4	2	5	Yes
GCF_014201715.1_ASM1420171v1_genomic.fna	Yes	0	4	2	5	Yes
GCF_014651675.1_ASM1465167v1_genomic.fna	Yes	1	2	2	1	Yes
GCF_016595415.1_ASM1659541v1_genomic.fna	Yes	1	2	1	1	Yes
GCF_016595435.1_ASM1659543v1_genomic.fna	Yes	1	5	3	5	Yes
GCF_016595465.1_ASM1659546v1_genomic.fna	Yes	2	4	3	4	Yes
GCF_016595495.1_ASM1659549v1_genomic.fna	Yes	2	4	4	3	Yes
GCF_016595525.1_ASM1659552v1_genomic.fna	Yes	0	2	2	2	Yes
GCF_017504145.1_ASM1750414v1_genomic.fna	Yes	1	2	4	2	Yes
GCF_017570505.1_ASM1757050v1_genomic.fna	Yes	1	2	4	2	Yes
GCF_018137965.1_ASM1813796v1_genomic.fna	Yes	1	4	4	5	Yes
GCF_018709675.1_ASM1870967v1_genomic.fna	Yes	1	2	4	2	Yes
GCF_018709685.1_ASM1870968v1_genomic.fna	Yes	1	2	4	2	Yes
GCF_018709865.1_ASM1870986v1_genomic.fna	Yes	1	2	4	2	Yes
GCF_018779765.1_ASM1877976v1_genomic.fna	Yes	1	2	4	2	Yes
GCF_018779965.1_ASM1877996v1_genomic.fna	Yes	1	2	1	2	Yes
GCF_018847175.1_ASM1884717v1_genomic.fna	Yes	1	2	4	2	Yes
GCF_018847195.1_ASM1884719v1_genomic.fna	Yes	1	2	4	2	Yes
GCF_018847215.1_ASM1884721v1_genomic.fna	Yes	1	2	4	2	Yes
GCF_018847335.1_ASM1884733v1_genomic.fna	Yes	1	2	4	2	Yes
GCF_018847395.1_ASM1884739v1_genomic.fna	Yes	1	2	4	2	Yes
GCF_018847575.1_ASM1884757v1_genomic.fna	Yes	1	2	4	2	Yes
GCF_018847595.1_ASM1884759v1_genomic.fna	Yes	1	2	4	2	Yes
GCF_018847935.1_ASM1884793v1_genomic.fna	Yes	1	2	4	2	Yes
GCF_022835455.1_ASM2283545v1_genomic.fna	Yes	1	2	4	2	Yes
GCF_023516625.1_ASM2351662v1_genomic.fna	Yes	1	2	4	2	Yes
GCF_023516675.1_ASM2351667v1_genomic.fna	Yes	1	2	4	2	Yes
GCF_023516695.1_ASM2351669v1_genomic.fna	Yes	1	2	4	2	Yes
GCF_023656645.1_ASM2365664v1_genomic.fna	Yes	1	2	4	2	Yes
GCF_024135805.1_ASM2413580v1_genomic.fna	Yes	1	2	4	2	Yes
GCF_900097105.1_WK001_genomic.fna	Yes	1	2	1	2	Yes
GCF_900141815.1_IMG-taxon_2582581871_annotated_assembly_genomic.fna	Yes	1	3	2	2	Yes
GCF_900184885.1_MOUSE_M89_JASPER.fasta_genomic.fna	Yes	0	0	1	0	No
V_227.fna	Yes	2	2	2	2	Yes

## Sheet: Supplementary Table 8
Estimation of phosphate content consumed per V_227 cell
Pi (μM)_OD600	Fucoidan1	Fucoidan2	Fucoidan3		Laminarin1	Laminarin2	Laminarin3
1	0.000814698	0.0224628	0.0153133		0.0661617	0.0893556	0.0942472
5	0.0470128	0.0338677	0.0307257		0.111321	0.102012	0.105812
10	0.0561744	0.0493377	0.0492908		0.122911	0.120817	0.104819
20	0.114323	0.101893	0.107916		0.14028	0.145933	0.151221
30	0.137518	0.155296	0.13892		0.182997	0.197301	0.171693
40	0.205161	0.216242	0.220641		0.229873	0.242086	0.267059
50	0.237134	0.233772	0.214464		0.272864	0.281606	0.247691
										Fucan	Laminarin
Pi (μM)_cells/mL										x105 cells/mL	x105 cells/mL
1	-3.59489e+06	4.34778e+06	1.72466e+06	825853	2.03809e+07	2.88908e+07	3.06855e+07	2.66524e+07		8.25853	266.524
5	1.33552e+07	8.53227e+06	7.37947e+06	9.75565e+06	3.69499e+07	3.35345e+07	3.49286e+07	3.51377e+07		97.5565	351.377
10	1.67166e+07	1.42082e+07	1.4191e+07	1.50386e+07	4.12024e+07	4.0434e+07	3.45643e+07	3.87336e+07		150.386	387.336
20	3.80513e+07	3.34906e+07	3.57004e+07	3.57474e+07	4.75749e+07	4.9649e+07	5.15891e+07	4.96044e+07		357.474	496.044
30	4.65614e+07	5.30841e+07	4.70759e+07	4.89071e+07	6.32478e+07	6.8496e+07	5.91002e+07	6.36147e+07		489.071	636.147
40	7.13797e+07	7.54453e+07	7.70594e+07	7.46282e+07	8.04467e+07	8.49274e+07	9.40902e+07	8.64881e+07		746.282	864.881
50	8.31107e+07	8.18772e+07	7.47929e+07	7.99269e+07	9.62199e+07	9.94274e+07	8.69841e+07	9.42105e+07		799.269	942.105
	Corrected number of cells based on linear analysis
Pi (μM)_cells/mL	Fucan	Laminarin
1	1.87895e+06	26542300
5	8.63535e+06	32143500
10	1.70808e+07	39145000
20	3.39718e+07	53148000
30	50862850	67151000
40	6.77538e+07	81154000
50	84644850	95157000
Pi fmol/cell	Fucan	Laminarin
1	0.532212	0.0376757
5	0.579015	0.155552
10	0.585451	0.25546
20	0.588723	0.376308
30	0.589821	0.446754
40	0.590372	0.49289
50	0.590703	0.525447

## Sheet: Supplementary Table 9
The 18S rRNA genes obtained from the GenBank
Species	Accession No.	Classification
Tetraedriella subglobosa	KX373531.1	Eustigmatophyceae
Goniochloris tripus	KY271653.1	Eustigmatophyceae
Vacuoliviride crystalliferum	LC004696.1	Eustigmatophyceae
Trachydiscus minutus	HQ007250.1	Eustigmatophyceae
Goniochloris mutica	KY271651.1	Eustigmatophyceae
Goniochloris sculpta	KY271652.1	Eustigmatophyceae
Characiopsis longipes	MT373057.1	Eustigmatophyceae
Characiopsis acuta	KY271646.1	Eustigmatophyceae
Characiopsis pernana	MT373066.1	Eustigmatophyceae
Phaeomonas parva	AB042204.1	Pinguiiophyceae
Glossomastix sp. PLY432	PP265255	Pinguiiophyceae
Glossomastix chrysoplasta	AF438325.1	Pinguiiophyceae
Pinguiochrysis pyriformis	AB058926.1	Pinguiiophyceae
Pinguiococcus pyrenoidosus	AF438324.1	Pinguiiophyceae
Polypodochrysis teissieri	AB058925.1	Pinguiiophyceae
Heterococcus protonematoides	AJ579334.1	Xanthophyceae
Heterococcus pleurococcoides	AJ579335.1	Xanthophyceae
Heterococcus caespitosus	AM490820.1	Xanthophyceae
Heterococcus fuornensis	AM490821.1	Xanthophyceae
Heterococcus chodatii	AM490822.1	Xanthophyceae
Pseudopleurochloris antarctica	AF109729.1	Xanthophyceae
Cyclophora tenuis	AJ535142.1	Bacillariophyceae
Prestauroneis integra	AM502025.1	Bacillariophyceae
Climacosphenia moniligera	AM746974.1	Bacillariophyceae
Aulacoseira alpigena	AY569578.1	Bacillariophyceae
Thalassiosira weissflogii	KY399779.1	Bacillariophyceae
Bacillaria paxillifer	MG799152.1	Bacillariophyceae
Ceratanaulus creticus	MN917240.1	Bacillariophyceae
Fucus distichus	AB011423.1	Phaeophyceae
Zonaria diesingiana	AB087135.1	Phaeophyceae
Lobophora variegata	AB090391.1	Phaeophyceae
Padina australis	AB090393.1	Phaeophyceae
Dictyopteris acrosticoides	AF350236.1	Phaeophyceae
Sargassum thunbergii	DQ666483.1	Phaeophyceae
Arthrocladia villosa	HE866930.1	Phaeophyceae
Saccharomyces pastorianus	NG065159.1	Saccharomyces
Saccharomyces mikatae	NG064875.1	Saccharomyces
Saccharomyces kudriavzevii	NG064874.1	Saccharomyces
Saccharomyces arboricola	NG065576.1	Saccharomyces
Saccharomyces cerevisiae	NG063315.1	Saccharomyces
Saccharomyces cariocanus	NG064876.1	Saccharomyces

## Sheet: Supplementary Table 10
Monosaccharide standards for HPLC
Name	Cat.	Company
L-Fucose	MF06710	Carbosynth
L-Rhamnose monohydrate	R3875	Sigma Aldrich
D-(+)-Galactosamine hydrochloride	G0500	Sigma Aldrich
L-(+)-Arabinose	A3256	Sigma Aldrich
D-(+)-Glucosamine hydrochloride	G4875	Sigma Aldrich
D-(+)-Galactose	G0750	Sigma Aldrich
D-(+)-Glucose	8270	Sigma Aldrich
D-(+)-Mannose	M8574	Sigma Aldrich
D-(+)-Xylose	W360600	Sigma Aldrich
D-Gluconic acid sodium salt	G9005	Sigma Aldrich
Muramic acid	M2503	Sigma Aldrich
D-(+)-Galacturonic acid monohydrate	G48280	Sigma Aldrich
D-Glucuronic acid	G5269	Sigma Aldrich
D-Mannuronic acid sodium	SMB00280	Sigma Aldrich
Monosaccharides for growth experiment
Name	Cat.	Company
L-Fucose	MF06710	Carbosynth
L-Rhamnose monohydrate	R3875	Sigma Aldrich
D-(+)-Galactose	G0750	Sigma Aldrich
D-(+)-Glucose	8270	Sigma Aldrich
D-(+)-Galacturonic acid monohydrate	G48280	Sigma Aldrich
D-Glucuronic acid	G5269	Sigma Aldrich
Polysaccharides for growth experiment
Name	Cat.	Company
Fucoidan from Fucus vesiculosus	F8190	Sigma Aldrich
Laminarin from Eisenia bicyclis	YL02421	Carbosynth
β-mannan from Carob	P-GALML	Megazyme
β-mannan from Konjac	P-GLCML	Megazyme
α-mannan from Saccharomyces cerevisiae	M7504	Sigma Aldrich
Pectin from Soy bean	P-RHAGN	Megazyme
Pectin from Sugar beet	P-ARAB	Megazyme
Pectin from Potato	P-RHAM1	Megazyme
Xyloglucan from Tamarind seed	P-XYGLN	Megazyme
Xylan from Wheat	P-WAXYM	Megazyme
Xylan from Corncob	R006297	Rhawn
Arabinogalactan from Larch	P-ARGAL	Megazyme

[truncated: 2 more sheets: Supplementary Table 11, Supplementary Table 12]
