# Supplementary material for: Phosphate deprivation restricts bacterial degradation of the marine polysaccharide fucoidan
Source: Nat Microbiol. 2026 Jan 22;11(2):391–405. doi: 10.1038/s41564-025-02240-z (PMC12872454; doi:10.1038/s41564-025-02240-z)
Supplement: Supplementary file 5 — Statistical source data and unprocessed microscopic image. [file 41564_2025_2240_MOESM5_ESM.xlsx]

## Sheet: Fig.1a
The 18S rRNA genes obtained from the GenBank
Species	Accession No.	Classification
Tetraedriella subglobosa	KX373531.1	Eustigmatophyceae
Goniochloris tripus	KY271653.1	Eustigmatophyceae
Vacuoliviride crystalliferum	LC004696.1	Eustigmatophyceae
Trachydiscus minutus	HQ007250.1	Eustigmatophyceae
Goniochloris mutica	KY271651.1	Eustigmatophyceae
Goniochloris sculpta	KY271652.1	Eustigmatophyceae
Characiopsis longipes	MT373057.1	Eustigmatophyceae
Characiopsis acuta	KY271646.1	Eustigmatophyceae
Characiopsis pernana	MT373066.1	Eustigmatophyceae
Phaeomonas parva	AB042204.1	Pinguiiophyceae
Glossomastix sp. PLY432	PP265255	Pinguiiophyceae
Glossomastix chrysoplasta	AF438325.1	Pinguiiophyceae
Pinguiochrysis pyriformis	AB058926.1	Pinguiiophyceae
Pinguiococcus pyrenoidosus	AF438324.1	Pinguiiophyceae
Polypodochrysis teissieri	AB058925.1	Pinguiiophyceae
Heterococcus protonematoides	AJ579334.1	Xanthophyceae
Heterococcus pleurococcoides	AJ579335.1	Xanthophyceae
Heterococcus caespitosus	AM490820.1	Xanthophyceae
Heterococcus fuornensis	AM490821.1	Xanthophyceae
Heterococcus chodatii	AM490822.1	Xanthophyceae
Pseudopleurochloris antarctica	AF109729.1	Xanthophyceae
Cyclophora tenuis	AJ535142.1	Bacillariophyceae
Prestauroneis integra	AM502025.1	Bacillariophyceae
Climacosphenia moniligera	AM746974.1	Bacillariophyceae
Aulacoseira alpigena	AY569578.1	Bacillariophyceae
Thalassiosira weissflogii	KY399779.1	Bacillariophyceae
Bacillaria paxillifer	MG799152.1	Bacillariophyceae
Ceratanaulus creticus	MN917240.1	Bacillariophyceae
Fucus distichus	AB011423.1	Phaeophyceae
Zonaria diesingiana	AB087135.1	Phaeophyceae
Lobophora variegata	AB090391.1	Phaeophyceae
Padina australis	AB090393.1	Phaeophyceae
Dictyopteris acrosticoides	AF350236.1	Phaeophyceae
Sargassum thunbergii	DQ666483.1	Phaeophyceae
Arthrocladia villosa	HE866930.1	Phaeophyceae
Saccharomyces pastorianus	NG065159.1	Saccharomyces
Saccharomyces mikatae	NG064875.1	Saccharomyces
Saccharomyces kudriavzevii	NG064874.1	Saccharomyces
Saccharomyces arboricola	NG065576.1	Saccharomyces
Saccharomyces cerevisiae	NG063315.1	Saccharomyces
Saccharomyces cariocanus	NG064876.1	Saccharomyces

## Sheet: Fig.1b
	Raw picture for Fig. 1b
Microscopy image showing golden Glossomastix cells wrapped in transparent mucus
