# Supplementary material for: Phosphate deprivation restricts bacterial degradation of the marine polysaccharide fucoidan
Source: Nat Microbiol. 2026 Jan 22;11(2):391–405. doi: 10.1038/s41564-025-02240-z (PMC12872454; doi:10.1038/s41564-025-02240-z)
Supplement: Supplementary file 6 — Statistical source data. [file 41564_2025_2240_MOESM6_ESM.xlsx]

## Sheet: Fig.2a
	Cell density (cell/mL)			Total carbohydrate (mg/mL)
Time (day)	Replicate 1	Replicate 2	Replicate 3	Replicate 1	Replicate 2	Replicate 3
0	30476	30476	30476	0.00504353	0.00433483	0.00303556
2	120000	80000	120000	0.00350803	0.00587033	0.0056341
4	90000	87500	105000	0.00846887	0.00527976	0.00575222
6	217500	240000	247500	0.00882322	0.00905945	0.00740583
8	430000	397500	440000	0.00988625	0.0120123	0.00811452
10	760000	750000	785000	0.0101225	0.00846887	0.0118942
12	920000	880000	900000	0.0130754	0.012721	0.0133116
14	1480000	1520000	1480000	0.0183906	0.015792	0.0146109
16	1650000	1866600	1.8133e+06	0.0175638	0.014729	0.0141384
18	1866600	1866600	1960000	0.0221703	0.0194536	0.0215797
20	2360000	2320000	2360000	0.0241782	0.0228789	0.0165007
22	2458200	2480000	2466600	0.0195717	0.0232333	0.0206348
24	2620000	2640000	2910000	0.0220521	0.0227608	0.0258318
26	2520000	3040000	2760000	0.0228789	0.0258318	0.0172094
28	2720000	2890000	2790000	0.0378796	0.0283122	0.031147
30	2880000	2920000	2880000	0.0345724	0.0292572	0.0421317
32	3350000	3320000	3090000	0.0368166	0.0344542	0.0390607
34	2910000	3320000	3040000	0.0430767	0.0486281	0.0480375
36	2910000	3320000	3250000	0.0541795	0.0617389	0.0603215
38	3340000	3360000	3080000	0.0639831	0.070007	0.0707157
40	3110000	3390000	3390000	0.0698889	0.0701251	0.074141
42	3170000	3270000	3270000	0.0773301	0.0889054	0.0817004
44	3350000	3340000	3430000	0.0930395	0.0929213	0.0990633
46	3320000	3420000	3380000	0.0893779	0.0886692	0.102489
48	3600000	3640000	3490000	0.115954	0.106977	0.110048
50	3580000	3370000	3600000	0.123395	0.109103	0.112883
52	3470000	3330000	3490000	0.127411	0.127293	0.132018
54	3300000	3630000	3430000	0.136624	0.12245	0.132962
56	3380000	3480000	3220000	0.149144	0.137687	0.148317
58	3570000	3400000	3300000	0.149499	0.142648	0.144183
60	3460000	3380000	3500000	0.145719	0.147491	0.158948

## Sheet: Fig.2b-c
	Fucose (μmol/mL)					Rhamnose (μmol/mL)					Galactose (μmol/mL)
Time (day)	Replicate 1	Replicate 2	Replicate 3		Time (day)	Replicate 1	Replicate 2	Replicate 3		Time (day)	Replicate 1	Replicate 2	Replicate 3
0	#VALUE!	#VALUE!	#VALUE!		0	#VALUE!	#VALUE!	#VALUE!		0	#VALUE!	#VALUE!	#VALUE!
6	#VALUE!	#VALUE!	#VALUE!		6	#VALUE!	#VALUE!	#VALUE!		6	#VALUE!	#VALUE!	#VALUE!
12	#VALUE!	#VALUE!	#VALUE!		12	#VALUE!	#VALUE!	#VALUE!		12	#VALUE!	#VALUE!	#VALUE!
18	0.0162543	0.0147188	0.0120698		18	0.00350999	0.00370667	0.00448158		18	#VALUE!	#VALUE!	#VALUE!
24	0.0467529	0.0413561	0.0436963		24	0.00846924	0.0110946	0.010567		24	0.0116912	0.00562184	0.0103824
30	0.073745	0.0738279	0.0725697		30	0.0156355	0.0153098	0.0136824		30	0.0124753	0.0130358	0.0108735
36	0.115207	0.118628	0.118073		36	0.0261368	0.0366802	0.0353705		36	0.0124029	0.0128149	0.0115974
42	0.202	0.208801	0.202242		42	0.0613134	0.0556963	0.0601195		42	0.0163155	0.0173544	0.016481
48	0.299811	0.300847	0.287693		48	0.0878604	0.0832531	0.0841777		48	0.0182859	0.0177001	0.0172234
54	0.387039	0.367628	0.39543		54	0.108684	0.106046	0.112181		54	0.019833	0.0203535	0.0202129
60	0.450713	0.459113	0.429907		60	0.128998	0.131059	0.124191		60	0.0185934	0.0195186	0.0185766
	Glucose (μmol/mL)					Galacturonate (μmol/mL)					Glucuronate (μmol/mL)
Time (day)	Replicate 1	Replicate 2	Replicate 3		Time (day)	Replicate 1	Replicate 2	Replicate 3		Time (day)	Replicate 1	Replicate 2	Replicate 3
0	#VALUE!	#VALUE!	#VALUE!		0	#VALUE!	#VALUE!	#VALUE!		0	#VALUE!	#VALUE!	#VALUE!
6	0.0144228	0.0114372	0.0142548		6	#VALUE!	#VALUE!	#VALUE!		6	#VALUE!	#VALUE!	#VALUE!
12	0.0109492	0.00995153	0.0105236		12	#VALUE!	#VALUE!	#VALUE!		12	#VALUE!	#VALUE!	#VALUE!
18	0.0366798	0.023481	0.0243878		18	#VALUE!	#VALUE!	#VALUE!		18	0.0517648	0.0572883	0.094982
24	0.0360463	0.0343954	0.0338453		24	#VALUE!	#VALUE!	#VALUE!		24	0.169434	0.193654	0.199492
30	0.0547649	0.0690945	0.0724365		30	#VALUE!	#VALUE!	#VALUE!		30	0.183859	0.165463	0.179078
36	0.138749	0.15321	0.149139		36	0.0238368	0.0244342	0.0234071		36	0.148048	0.152136	0.177644
42	0.225495	0.222979	0.23109		42	0.0284023	0.0305617	0.0299658		42	0.197493	0.201866	0.220269
48	0.231871	0.281604	0.269027		48	0.0366014	0.0357174	0.0340958		48	0.231192	0.215854	0.226258
54	0.253774	0.249123	0.262543		54	0.0420902	0.0378905	0.0437495		54	0.205869	0.173005	0.180953
60	0.225412	0.231866	0.220318		60	0.0472335	0.0489944	0.0453253		60	0.195908	0.213923	0.221448
Raw data from HPLC
Raw data (μg/L)		Fucose				Raw data (μg/L)		Rhamnose				Raw data (μg/L)		Galactose
Time (day)	sample1	sample2	sample3			Time (day)	sample1	sample2	sample3			Time (day)	sample1	sample2	sample3
0	n.a.	n.a.	n.a.			0	n.a.	n.a.	n.a.			0	n.a.	n.a.	n.a.
6	n.a.	n.a.	n.a.			6	n.a.	n.a.	n.a.			6	n.a.	n.a.	n.a.
12	n.a.	n.a.	n.a.			12	n.a.	n.a.	n.a.			12	n.a.	n.a.	n.a.
18	13.3413	12.081	9.90666			18	2.88065	3.04207	3.67803			18	n.a.	n.a.	n.a.
24	38.3739	33.9444	35.8652			24	6.95071	9.10532	8.67235			24	10.5312	5.06404	9.3523
30	60.5286	60.5967	59.5639			30	12.832	12.5648	11.2292			30	11.2375	11.7423	9.79468
36	94.5595	97.3682	96.9121			36	21.4505	30.1035	29.0286			36	11.1723	11.5434	10.4467
42	165.798	171.38	165.997			42	50.3199	45.71	49.34			42	14.6967	15.6325	14.8458
48	246.08	246.93	236.133			48	72.1071	68.3258	69.0846			48	16.4716	15.9439	15.5145
54	317.675	301.743	324.562			54	89.1968	87.0317	92.0668			54	17.8651	18.334	18.2074
60	369.938	376.832	352.861			60	105.869	107.56	101.924			60	16.7485	17.582	16.7334
Raw data (μg/L)		Glucose				Raw data (μg/L)		Galacturonate				Raw data (μg/L)		Glucuronate
Time (day)	sample1	sample2	sample3			Time (day)	sample1	sample2	sample3			Time (day)	sample1	sample2	sample3
0	n.a.	n.a.	n.a.			0	n.a.	n.a.	n.a.			0	n.a.	n.a.	n.a.
6	12.9918	10.3024	12.8404			6	n.a.	n.a.	n.a.			6	n.a.	n.a.	n.a.
12	9.86281	8.96414	9.47942			12	n.a.	n.a.	n.a.			12	n.a.	n.a.	n.a.
18	33.0404	21.1512	21.968			18	n.a.	n.a.	n.a.			18	50.2478	55.6094	92.1985
24	32.4697	30.9827	30.4872			24	n.a.	n.a.	n.a.			24	164.469	187.979	193.646
30	49.3311	62.2389	65.2493			30	n.a.	n.a.	n.a.			30	178.471	160.614	173.83
36	124.983	138.008	134.341			36	23.1383	23.7181	22.7211			36	143.71	147.678	172.438
42	203.121	200.855	208.161			42	27.57	29.6661	29.0876			42	191.705	195.95	213.814
48	208.865	253.664	242.334			48	35.5288	34.6707	33.0966			48	224.417	209.528	219.628
54	228.595	224.405	236.493			54	40.8568	36.7801	42.4674			54	199.836	167.935	175.65
60	203.046	208.86	198.458			60	45.8494	47.5586	43.997			60	190.167	207.654	214.959

## Sheet: Fig.2d
	Phosphate concentration (μM)					Cell density (cell/mL)					Fucose (μg/mL)
Time (day)	Replicate 1	Replicate 2	Replicate 3		Time (day)	Replicate 1	Replicate 2	Replicate 3		Time (day)	Replicate 1	Replicate 2	Replicate 3
0	7.55869	6.0939	5.86854		0	20000	40000	10000		0	0.0671141	0.0671141	0.0536913
3	6.42254	5.22535	5.52113		3	80000	100000	70000		3	0.0469799	0.14094	0.154362
6	3.48357	2.723	3.04695		6	270000	250000	230000		6	0.432432	0.767568	0.637838
9	0.774648	0.591549	0.577465		9	420000	410000	450000		9	1.20541	1.08649	1.11351
12	0.403756	0.403756	0.389671		12	360000	420000	430000		12	1.07595	1.0443	1.23418
15	0.873239	0.887324	0.0985915		15	390000	470000	410000		15	1.04304	1.23671	1.09241
18	0.746479	0.633803	0.28169		18	400000	430000	420000		18	1.09249	1.21387	1.03468
21	0.985915	0.605634	0.225352		21	420000	420000	390000		21	0.913295	1.27168	0.630058
24	0.901408	0.661972	0.619718		24	430000	420000	390000		24	1.29012	1.07407	1.51852
27	0.42723	0.765258	0.413146		27	430000	460000	390000		27	1.57407	1.85802	1.69136
30	1.38028	0.732394	0.690141		30	410000	410000	380000		30	2.36782	2.96552	2.49425

## Sheet: Fig.2e
	Total carbohydrate synthesis rate (pg/cell/day)
β-Glycerol phosphate (μM)	Replicate 1	Replicate 2	Replicate 3
1	2.086	1.813	1.863
7	0.971	0.996	0.988
14	0.853	0.881	0.924
27.8	1.257	1.099	1.207

## Sheet: Fig.2f
	Fucose yield (pg/cell)
Sample	Replicate 1	Replicate 2	Replicate 3
1st	3.67725	3.95841	2.78229
2nd	5.19841	4.80742	3.46083
3rd	5.90042	7.14118	6.91147
4th	13.7076	11.7725	12.789
Semi-continuous	8.59721	9.38884	7.11035
