# Supplementary material for: Phosphate deprivation restricts bacterial degradation of the marine polysaccharide fucoidan
Source: Nat Microbiol. 2026 Jan 22;11(2):391–405. doi: 10.1038/s41564-025-02240-z (PMC12872454; doi:10.1038/s41564-025-02240-z)
Supplement: Supplementary file 7 — Statistical source data. [file 41564_2025_2240_MOESM7_ESM.xlsx]

## Sheet: Fig.3a
	Fucan (After AEX) O.D. (450 nm)			Fucan (Laminaria) O.D. (450 nm)
Time (day)	Replicate 1	Replicate 2	Replicate 3	Replicate 1	Replicate 2	Replicate 3
BAM1	0.044	0.031	0.051	0.112	0.083	0.095
BAM2	0.0486667	0.0476667	0.0806667	0.199667	0.180667	0.185667
BAM3	0.006667	0.005667	0.003667	0.004667	0.005667	0.005667
BAM4	0.003667	0.002667	0.004667	0.010667	0.012667	0.014667

## Sheet: Fig.3b
Raw data and calculation process
Raw data from HPLC (μg/L)	Fucose	Rhamnose	Glucosamine	Galactose	Galacturonate	Glucuronate
Before AEX	515.297	131.498	1.48747	20.6472	97.3893	222.465
Before AEX	513.475	131.638	0.96484	21.4111	99.1582	216.85
Before AEX	513.231	135.703	1.19484	21.475	100.539	215.981
After AEX	554.637	126.607	n.a.	17.3075	87.2725	243.193
After AEX	545.9	123.817	n.a.	16.936	87.7706	234.77
After AEX	551.262	123.843	n.a.	18.3248	87.1241	238.395
After SEC	508.749	117.09	0.727005	14.4313	83.8944	218.488
After SEC	511.463	117.069	0.605662	16.1232	83.3951	221.506
After SEC	510.513	117.868	1.25638	16.7034	82.3664	220.33
Calculation (μg in 1 mg)
Before AEX	206.119	52.5991	0.594989	8.25887	38.9557	88.9858
Before AEX	205.39	52.6553	0.385936	8.56445	39.6633	86.7398
Before AEX	205.292	54.281	0.477935	8.59	40.2156	86.3925
After AEX	221.855	50.6429	#VALUE!	6.92302	34.909	97.2773
After AEX	218.36	49.5269	#VALUE!	6.7744	35.1083	93.9079
After AEX	220.505	49.537	#VALUE!	7.32993	34.8497	95.3581
After SEC	203.5	46.8361	0.290802	5.77252	33.5578	87.3954
After SEC	204.585	46.8278	0.242265	6.44927	33.358	88.6023
After SEC	204.205	47.1474	0.502553	6.68135	32.9466	88.1318
μmol in 1 mg							Sulfate group
Before AEX	1.25562	0.320414	0.00332081	0.0458429	0.200659	0.458362	0.729893
Before AEX	1.25119	0.320756	0.00215402	0.0475391	0.204304	0.446792	0.746122
Before AEX	1.25059	0.330659	0.00266749	0.0476809	0.207148	0.445004	0.712107
After AEX	1.35148	0.308497	0	0.0384279	0.179814	0.50107	0.642122
After AEX	1.33019	0.301699	0	0.0376029	0.180841	0.483715	0.658214
After AEX	1.34326	0.301761	0	0.0406866	0.179509	0.491185	0.627618
After SEC	1.23967	0.285307	0.00162305	0.0320418	0.172854	0.450169	0.61713
After SEC	1.24628	0.285257	0.00135215	0.0357982	0.171826	0.456386	0.619756
After SEC	1.24397	0.287204	0.00280489	0.0370865	0.169706	0.453962	0.614718
Mean								Sum
Before AEX	1.25247	0.323943	0.00271411	0.0470209	0.204037	0.450053	0.729374	3.00961
After AEX	1.34165	0.303986	0	0.0389058	0.180055	0.49199	0.642651	2.99923
After SEC	1.24331	0.285923	0.0019267	0.0349755	0.171462	0.453506	0.617201	2.8083
mole %	Fucose	Rhamnose	Glucosamine	Galactose	Galacturonate	Glucuronate	Sulfate group
Before AEX	0.416156	0.107636	0.000901814	0.0156236	0.0677952	0.149539	0.242349
After AEX	0.44733	0.101354	0	0.0129719	0.0600336	0.164039	0.214272
After SEC	0.442725	0.101813	0.000686073	0.0124543	0.0610555	0.161488	0.219778

## Sheet: Fig.3c
Elemental content (mmol/g)
	Fucan (After AEX)			Fucan (After SEC)			Fucan (F. vesiculosus)
	Replicate 1	Replicate 2	Replicate 3	Replicate 1	Replicate 2	Replicate 3	Replicate 1	Replicate 2	Replicate 3
Carbon	27.9864	28.1505	27.6575	30.4386	32.8466	30.1936	20.8023	20.4934	20.4711
Nitrogen	1.14636	1.34621	1.15879	2.31593	2.44466	2.29716	0.34665	0.220057	0.144131
Sulfur	1.33352	1.10227	1.01706	0.933107	1.17534	1.0097	3.08456	3.05389	3.02084
