# Supplementary material for: Phosphate deprivation restricts bacterial degradation of the marine polysaccharide fucoidan
Source: Nat Microbiol. 2026 Jan 22;11(2):391–405. doi: 10.1038/s41564-025-02240-z (PMC12872454; doi:10.1038/s41564-025-02240-z)
Supplement: Supplementary file 8 — Statistical source data and unprocessed microscopic image. [file 41564_2025_2240_MOESM8_ESM.xlsx]

## Sheet: Fig.4a
	Residual fucan (%)			O.D. (600 nm)
Time (hours)	Replicate 1	Replicate 2	Replicate 3	Replicate 1	Replicate 2	Replicate 3
0	100.366	102.56	97.0746	0.008	0.012	0.011
8	77.3284	67.4552	95.9776	0.001	0.002	0.005
18	91.5895	85.0075	86.1045	0.044	0.045	0.043
29	77.3284	74.0373	76.2313	0.106	0.106	0.103
41	65.2612	77.3284	70.7463	0.234	0.243	0.235
47	54.291	56.4851	58.6791	0.312	0.319	0.31
56	47.7089	46.6119	31.2537	0.459	0.471	0.487
66	18.0895	34.5448	25.7686	0.564	0.562	0.562
75	19.1865	30.1567	21.3806	0.572	0.578	0.576
89	21.3806	19.1865	21.3806	0.554	0.542	0.55
99	29.0597	22.4776	21.3806	0.547	0.534	0.535
113	25.7686	18.0895	29.0597	0.538	0.527	0.529
122	11.5074	13.7015	18.0895	0.535	0.528	0.524

## Sheet: Fig.4b
Raw data from HPLC and calculation process
No.	Injection Name	Amount	Amount	Amount	Amount	Amount	Amount
		µg/L	µg/L	µg/L	µg/L	µg/L	µg/L
		ED_1	ED_1	ED_1	ED_1	ED_1	ED_1			Mean	SD	Mean	SD	Mean	SD	Mean	SD	Mean	SD	Mean	SD
		Fucose	Rhamnose	Galactose	Glucose	Galacturonate	Glucuronate			Fucose		Rhamnose		Galactose		Glucose		Galacturonate		Glucuronate
9	0-0,5	245.939	47.4008	2.60253	33.853	36.8122	176.974		0-0,5	246.371	1.73447	45.2022	2.36073	2.28876	0.276277	34.2836	2.76446	39.5618	2.54218	182.301	4.63486
10	0-0,5	248.281	45.4986	2.08197	31.7598	40.0461	185.406		18-0,5	243.116	3.19871	42.6138	1.10395	3.60161	1.83454	30.4629	3.32324	38.1308	1.79627	178.097	2.31168
11	0-0,5	244.894	42.7073	2.18178	37.2382	41.8269	184.524		41-0,5	182.266	2.43265	35.1205	5.61712	3.25413	1.92922	6.74733	3.09136	35.1394	2.02863	148.98	7.24946
12	18-0,5	239.559	42.342	2.59354	26.9776	36.2895	176.638		56-0,5	86.8622	3.78226	14.2719	2.76909	0	0	0	0	31.8203	2.0812	97.6168	1.76305
13	18-0,5	245.756	41.6711	5.71915	30.8153	38.2244	180.762		75-0,5	22.936	0.851294	5.64641	2.28679	0	0	0	0	22.2474	2.83127	64.9473	4.60346
14	18-0,5	244.033	43.8283	2.49213	33.5959	39.8784	176.891		99-0,5	14.8458	3.16592	6.78129	2.7833	0	0	0	0	21.7208	2.38369	56.2011	3.6308
15	41-0,5	183.587	38.7837	3.69243	3.2443	36.6309	141.896		122-0,5	11.5251	2.0233	7.06667	2.91346	0	0	0	0	19.5206	2.89762	48.9148	5.57824
16	41-0,5	183.752	37.9243	2.81583	9.09308	35.9579	156.384
17	41-0,5	179.459	28.6534	n.a.	7.9046	32.8294	148.659
18	56-0,5	91.2283	16.7607	n.a.	n.a.	33.2117	99.571		mole (%)	Mean	SD	Mean	SD	Mean	SD	Mean	SD	Mean	SD	Mean	SD
19	56-0,5	84.5893	11.289	n.a.	n.a.	32.8216	97.134		Time (hours)	Fucose		Rhamnose		Galactose		Glucose		Galacturonate		Glucuronate
20	56-0,5	84.7689	14.7659	n.a.	n.a.	29.4277	96.1455		0	100	0.704005	100	5.22261	100	12.071	100	8.06349	100	6.42586	100	2.54242
21	75-0,5	23.1762	3.54726	n.a.	n.a.	25.1621	67.9895		18	98.6786	1.29833	94.2737	2.44225	157.36	80.1544	88.8556	9.69336	96.3829	4.54041	97.6939	1.26806
22	75-0,5	21.9904	5.30871	n.a.	n.a.	19.5076	59.6512		41	73.9802	0.987391	77.6963	12.4267	142.179	84.291	19.6809	9.01703	88.8216	5.12774	81.7216	3.97664
23	75-0,5	23.6414	8.08327	n.a.	n.a.	22.0725	67.2011		56	35.2566	1.53518	31.5734	6.12601	0	0	0	0	80.432	5.26063	53.547	0.967108
24	99-0,5	13.2121	3.60901	n.a.	n.a.	19.2697	56.1199		75	9.30953	0.345533	12.4915	5.05901	0	0	0	0	56.2346	7.15658	35.6263	2.52519
25	99-0,5	12.8304	8.81381	n.a.	n.a.	24.0308	59.8719		99	6.02578	1.28502	15.0021	6.15745	0	0	0	0	54.9034	6.02523	30.8287	1.99165
26	99-0,5	18.4948	7.92105	n.a.	n.a.	21.8619	52.6116		122	4.67794	0.821238	15.6335	6.44539	0	0	0	0	49.3422	7.3243	26.8319	3.0599
27	122-0,5	9.39083	6.44009	n.a.	n.a.	16.6716	42.7443
28	122-0,5	11.7693	10.2424	n.a.	n.a.	22.4646	53.6002
29	122-0,5	13.4153	4.51747	n.a.	n.a.	19.4257	50.4

## Sheet: Fig.4c
	O.D. (600 nm)
Sample	Replicate 1	Replicate 2	Replicate 3
Glucose	0.48	0.483	0.473
Galactose	0.479	0.485	0.504
Glucuronate	0.252	0.205	0.24
Fucose	0.002	0.001	0
Rhamnose	0	0	0
Galacturonate	0.003	0.002	0.003

## Sheet: Fig.4d
		Raw picture of Fig. 4d: Selfish uptake of fucoidan by V_227
