# Supplementary material for: Phosphate deprivation restricts bacterial degradation of the marine polysaccharide fucoidan
Source: Nat Microbiol. 2026 Jan 22;11(2):391–405. doi: 10.1038/s41564-025-02240-z (PMC12872454; doi:10.1038/s41564-025-02240-z)
Supplement: Supplementary file 9 — Statistical source data. [file 41564_2025_2240_MOESM9_ESM.xlsx]

## Sheet: Helgoland_coverage
Sampling_date	startpos	endpos	numreads	covbases	coverage	meandepth	meanbaseq	meanmapq
20100303	1	6344798	1245	22935	0.361477	0.025285	35.1	0.376
20100330	1	6344798	1653	20856	0.32871	0.0384959	37	0.16
20100408	1	6344798	2630	18735	0.295281	0.0524333	34.8	0.11
20100413	1	6344798	2352	24100	0.379839	0.0547619	36.9	0.158
20100420	1	6344798	4640	55734	0.87842	0.108089	36.9	0.276
20100423	1	6344798	4333	70346	1.10872	0.100994	37	0.636
20100430	1	6344798	3545	68311	1.07665	0.0823627	36.9	0.724
20100504	1	6344798	2987	51672	0.814399	0.062717	35.2	0.536
20100511	1	6344798	1707	17479	0.275486	0.0397978	36.9	0.129
20100518	1	6344798	2761	16151	0.254555	0.0552224	35.1	0.0913
20110321	1	6344798	599	18965	0.298906	0.013912	36.8	1.84
20110324	1	6344798	870	13352	0.21044	0.0174354	35	0.182
20110328	1	6344798	635	16453	0.259315	0.0147155	37	1.18
20110331	1	6344798	554	13412	0.211386	0.0128445	36.9	0.487
20110404	1	6344798	554	13412	0.211386	0.0128445	36.9	0.487
20110407	1	6344798	800	20539	0.323714	0.0185617	36.8	1.11
20110414	1	6344798	608	9480	0.149414	0.0140213	36.8	0.161
20110421	1	6344798	1562	16733	0.263728	0.0363692	36.9	0.08
20110426	1	6344798	2159	20160	0.317741	0.0503045	37	0.17
20110428	1	6344798	4088	20502	0.323131	0.0861799	35.3	0.0846
20110506	1	6344798	2025	16621	0.261963	0.0472048	36.9	0.0504
20110509	1	6344798	2241	20808	0.327954	0.05214	36.9	0.165
20110512	1	6344798	1629	16136	0.254319	0.0378056	36.8	0.266
20110516	1	6344798	1432	15187	0.239361	0.033277	36.8	0.142
20110519	1	6344798	1770	14390	0.2268	0.0409687	36.7	0.0684
20110523	1	6344798	3096	55326	0.87199	0.0719016	36.7	3.27
20110526	1	6344798	1848	16343	0.257581	0.038522	34.9	0.121
20110530	1	6344798	911	24141	0.380485	0.0210421	36.8	1.32
20120308	1	6344798	1289	28445	0.44832	0.0249926	34.8	0.746
20120405	1	6344798	1915	23508	0.370508	0.0443738	36.7	0.71
20120412	1	6344798	1966	46879	0.738857	0.0454101	36.7	4.53
20120416	1	6344798	1115	11706	0.184498	0.0222649	35.1	0.16
20120426	1	6344798	1784	17797	0.280498	0.0405228	36.3	0.706
20120503	1	6344798	1257	11524	0.181629	0.0288734	36.5	0.0883
20120510	1	6344798	1417	12182	0.192	0.0289883	35.2	0.0191
20120524	1	6344798	1511	29294	0.461701	0.0344536	36.4	1.55
20120607	1	6344798	2320	25803	0.40668	0.0536977	36.6	0.567
20160316	1	6344798	2897	22680	0.357458	0.0627665	36.1	0.0866
20160321	1	6344798	2666	28913	0.455696	0.0606084	36.3	0.189
20160331	1	6344798	10584	37760	0.595133	0.243437	36.3	0.243
20160412	1	6344798	6273	24375	0.384173	0.144627	36.4	0.0893
20160419	1	6344798	4739	44091	0.694916	0.108901	36.4	0.215
20160426	1	6344798	8132	37863	0.596757	0.185251	36.4	0.169
20160502	1	6344798	1581	25061	0.394985	0.0364369	36.4	0.56
20160512	1	6344798	7472	47584	0.749969	0.17214	36.4	0.626
20160517	1	6344798	10952	46272	0.72929	0.252035	36.4	0.235
20180319	1	6344798	206	13494	0.212678	0.00731371	37.9	0.364
20180403	1	6344798	188	12731	0.200653	0.00641612	37.7	3.65
20180405	1	6344798	153	10636	0.167633	0.00517936	37.9	0.0261
20180410	1	6344798	249	11268	0.177594	0.00891612	37.8	0.0402
20180412	1	6344798	269	16760	0.264153	0.00967769	37.6	1.39
20180417	1	6344798	539	15236	0.240134	0.0191272	38.1	0.195
20180419	1	6344798	272	12437	0.196019	0.00947674	38	0.673
20180424	1	6344798	1120	14335	0.225933	0.0410661	38.2	0.033
20180426	1	6344798	1165	21050	0.331768	0.0418875	38.2	0.335
20180502	1	6344798	1475	38248	0.602825	0.0527709	38.2	1.03
20180503	1	6344798	1361	22699	0.357758	0.0495393	38.2	0.345
20180508	1	6344798	1310	18702	0.294761	0.0477233	38	0.296
20180511	1	6344798	1153	22137	0.3489	0.0420106	38	0.783
20180515	1	6344798	1026	26165	0.412385	0.0370179	37.9	1.46
20180517	1	6344798	1377	28790	0.453758	0.0498238	37.8	2.4
20180522	1	6344798	924	39588	0.623944	0.0326843	37.7	1.3
20180524	1	6344798	723	34810	0.548638	0.0254836	37.8	1.05
20180529	1	6344798	640	35796	0.564179	0.0224967	37.6	1.96
20200310	1	6344798	752	26320	0.414828	0.0275588	38	0.273
20200414	1	6344798	472	13336	0.210188	0.0174215	38	0.0403
20200430	1	6344798	1366	30257	0.476879	0.0500785	37.9	0.264
20200506	1	6344798	1154	21086	0.332335	0.0421058	38	0.136

## Sheet: TARA_coverage
read_name	startpos	endpos	numreads	covbases	coverage	meandepth	meanbaseq	meanmapq
ERR1701760	1	6344798	9260	16203	0.255375	0.0977238	32.9	2.21
ERR315858	1	6344798	1475	7067	0.111383	0.0225497	35.1	0.208
ERR315859	1	6344798	1321	12124	0.191086	0.0204369	35.1	0.287
ERR315860	1	6344798	1285	11810	0.186137	0.0198596	35.1	0.188
ERR315861	1	6344798	1308	6694	0.105504	0.0206438	35.4	0.0795
ERR315862	1	6344798	1656	6102	0.0961733	0.024718	34.6	0.197
ERR315863	1	6344798	7581	10188	0.160572	0.0951264	34	0.375
ERR318618	1	6344798	4112	7775	0.122541	0.052839	34.7	0.281
ERR318619	1	6344798	593	4010	0.0632014	0.00639563	34.7	1.43
ERR318620	1	6344798	3938	8902	0.140304	0.0501162	34.6	0.341
ERR318621	1	6344798	571	4556	0.0718069	0.0061567	34.2	1.09
ERR3589553	1	6344798	8995	36626	0.57726	0.136606	34.8	0.405
ERR3589554	1	6344798	9123	16420	0.258795	0.136937	34.8	0.199
ERR3589555	1	6344798	7030	10453	0.164749	0.101755	35	0.539
ERR3589556	1	6344798	10668	30700	0.483861	0.147298	34.4	0.918
ERR3589557	1	6344798	19396	187539	2.95579	0.296938	35.4	2.75
ERR3589558	1	6344798	13526	29044	0.457761	0.195052	34.3	0.547
ERR3589559	1	6344798	24619	137178	2.16205	0.380754	35.3	1.12
ERR3589560	1	6344798	15067	184552	2.90871	0.225279	35.2	2.24
ERR3589561	1	6344798	10318	113938	1.79577	0.153532	35.1	1.16
ERR3589562	1	6344798	9740	143189	2.25679	0.143438	35.2	1.95
ERR3589563	1	6344798	10854	142203	2.24125	0.163055	35.4	1.89
ERR3589564	1	6344798	6835	6948	0.109507	0.0948096	33.7	0.762
ERR3589565	1	6344798	11360	10494	0.165395	0.157679	34.1	0.733
ERR3589566	1	6344798	9090	11348	0.178855	0.136299	34.3	0.19
ERR3589567	1	6344798	9464	76750	1.20965	0.136545	34.6	1.21
ERR3589568	1	6344798	4577	16609	0.261774	0.0551108	33.7	1.86
ERR3589569	1	6344798	8494	7244	0.114172	0.112715	34.2	1.08
ERR3589570	1	6344798	6342	34965	0.551081	0.0928985	34.7	0.658
ERR3589571	1	6344798	11082	64014	1.00892	0.160792	33.7	0.646
ERR3589572	1	6344798	21216	115017	1.81278	0.31749	34.3	0.757
ERR3589573	1	6344798	30050	212554	3.35005	0.448605	34.9	2.88
ERR3589574	1	6344798	23945	199035	3.13698	0.359275	34.5	2.44
ERR3589575	1	6344798	4590	10526	0.1659	0.0678583	34	0.195
ERR3589576	1	6344798	10209	123221	1.94208	0.151698	35.3	1.27
ERR3589577	1	6344798	11521	7771	0.122478	0.173186	34.2	0.0831
ERR3589578	1	6344798	10388	49577	0.78138	0.151904	34.2	0.597
ERR3589579	1	6344798	9586	79311	1.25002	0.143412	34.4	0.689
ERR3589580	1	6344798	12183	138470	2.18242	0.168276	34.5	1.99
ERR3589581	1	6344798	8020	66487	1.0479	0.115774	34.4	0.924
ERR3589582	1	6344798	7265	61633	0.971394	0.106161	34.5	0.888
ERR3589583	1	6344798	8539	39333	0.619925	0.125369	35.2	0.919
ERR3589584	1	6344798	7004	21218	0.334416	0.103505	35	0.358
ERR3589585	1	6344798	5236	29338	0.462395	0.0748115	35.4	0.762
ERR3589586	1	6344798	25468	12103	0.190755	0.372603	35	0.307
ERR3589587	1	6344798	19558	183996	2.89995	0.297843	35.4	1.94
ERR3589588	1	6344798	7449	5430	0.0855819	0.105538	34.7	0.464
ERR3589589	1	6344798	7809	25062	0.395001	0.114243	35.3	0.36
ERR3589590	1	6344798	8417	11147	0.175687	0.12423	35	0.267
ERR3589591	1	6344798	15766	54447	0.858136	0.24118	35.3	1.05
ERR3589592	1	6344798	8267	8940	0.140903	0.12398	34.6	0.179
ERR3589593	1	6344798	9949	74498	1.17416	0.139102	34.5	1.19
ERR598942	1	6344798	6475	35232	0.55529	0.0940292	34.4	0.494
ERR598943	1	6344798	1823	30550	0.481497	0.0280058	35.6	0.775
ERR598944	1	6344798	6455	15224	0.239945	0.0948394	35.1	0.373
ERR598945	1	6344798	1730	4742	0.0747384	0.0214027	33.7	1.53
ERR598946	1	6344798	5211	16515	0.260292	0.0783729	35.2	0.185
ERR598947	1	6344798	6209	20049	0.315991	0.0906719	34.8	0.422
ERR598948	1	6344798	6410	14245	0.224515	0.0924937	34.5	0.272
ERR598949	1	6344798	765	5111	0.0805542	0.0112383	35	0.225
ERR599050	1	6344798	15354	67984	1.07149	0.226441	34.3	0.79
ERR599051	1	6344798	1377	9527	0.150155	0.0207315	35	0.214
ERR599052	1	6344798	21420	110073	1.73485	0.320922	33.9	1.06
ERR599053	1	6344798	4590	9483	0.149461	0.0643493	33.4	0.2
ERR599054	1	6344798	5817	10137	0.159769	0.0839387	33.7	0.158
ERR599055	1	6344798	789	8519	0.134267	0.0116541	35.4	0.28
ERR599056	1	6344798	1067	8068	0.127159	0.015139	34.6	0.538
ERR599057	1	6344798	6421	20257	0.319269	0.0935404	34.1	0.301
ERR599058	1	6344798	8682	17368	0.273736	0.118925	33.6	0.31
ERR599059	1	6344798	8455	8609	0.135686	0.107684	33.1	1.1
ERR599060	1	6344798	1481	8694	0.137026	0.0222117	35.2	0.284
ERR599061	1	6344798	1053	8186	0.129019	0.0157661	34.7	0.315
ERR599062	1	6344798	5690	9007	0.141959	0.084806	34.4	0.122
ERR599063	1	6344798	1164	20492	0.322973	0.0174924	35.1	0.632
ERR599064	1	6344798	7160	42701	0.673008	0.109259	35.1	0.932
ERR599065	1	6344798	5265	29423	0.463734	0.07694	34.9	0.386
ERR599066	1	6344798	1582	9273	0.146151	0.0235918	34.7	0.188
ERR599067	1	6344798	1417	9386	0.147932	0.0210654	35.5	0.436
ERR599068	1	6344798	1049	9935	0.156585	0.014222	33.9	0.381
ERR599069	1	6344798	2013	10295	0.162259	0.0303099	35	0.187
ERR599070	1	6344798	1857	12276	0.193481	0.0284206	35.4	0.273
ERR599101	1	6344798	6753	18956	0.298764	0.0950839	33.7	0.545
ERR599102	1	6344798	2644	11304	0.178162	0.0377219	33.6	0.173
ERR599103	1	6344798	1081	8393	0.132282	0.0152088	34.7	0.586
ERR599104	1	6344798	1603	5285	0.0832966	0.0215993	34.3	1.11
ERR599105	1	6344798	730	5881	0.0926901	0.00999717	34.2	1.13
ERR599106	1	6344798	8126	10482	0.165206	0.111027	33.9	0.286
ERR599107	1	6344798	1372	9503	0.149776	0.0179484	33.8	0.44
ERR599108	1	6344798	1948	19708	0.310617	0.0283232	35.2	0.507
ERR599109	1	6344798	1082	5124	0.0807591	0.0163581	35.1	0.281
ERR599110	1	6344798	6458	16048	0.252932	0.0882086	34.4	0.47
ERR599111	1	6344798	5947	16852	0.265603	0.0826832	33.9	0.501
ERR599112	1	6344798	7595	22127	0.348742	0.107053	33.4	0.346
ERR599113	1	6344798	896	7924	0.12489	0.0131282	34.8	0.26
ERR599114	1	6344798	1561	9097	0.143377	0.0232655	34.8	0.2
ERR599115	1	6344798	9158	29048	0.457824	0.132981	34.5	0.398
ERR599116	1	6344798	3211	6494	0.102352	0.0459679	34.7	0.512
ERR599117	1	6344798	1652	8857	0.139595	0.0245136	35	0.282
ERR599118	1	6344798	7244	17632	0.277897	0.106989	34.5	0.263
ERR599119	1	6344798	1635	8917	0.14054	0.0245087	34.7	0.179
ERR599120	1	6344798	1427	5563	0.0876781	0.0187987	34.3	0.711
ERR599121	1	6344798	9055	11075	0.174552	0.116693	32.9	0.557
ERR599122	1	6344798	9828	20064	0.316228	0.131556	33.2	0.381
ERR599123	1	6344798	6784	14384	0.226705	0.0966143	33.8	0.412
ERR599124	1	6344798	978	8062	0.127065	0.0137166	34.7	0.704
ERR599125	1	6344798	2267	20428	0.321965	0.0302348	34.7	1.4
ERR599126	1	6344798	5711	8330	0.131289	0.0734031	33.2	0.957
ERR599127	1	6344798	2018	8861	0.139658	0.0306038	35.2	0.22
ERR599128	1	6344798	1674	13221	0.208375	0.0246914	34.8	0.296
ERR599129	1	6344798	1565	9429	0.14861	0.0210453	33.9	0.394
ERR599130	1	6344798	4855	8636	0.136112	0.0664814	33	0.26
ERR599131	1	6344798	1216	8716	0.137372	0.0177315	35.2	0.395
ERR599132	1	6344798	4948	19078	0.300687	0.0719463	34.7	0.304
ERR599133	1	6344798	4161	13612	0.214538	0.0578862	34.1	0.511
ERR599134	1	6344798	1029	5420	0.0854243	0.0152128	34.8	0.266
ERR599135	1	6344798	1304	9399	0.148137	0.0161233	34.2	1.34
ERR599136	1	6344798	6024	14338	0.22598	0.0866894	34.4	0.413
ERR599137	1	6344798	1467	9159	0.144354	0.0215649	34.8	0.446
ERR599138	1	6344798	8476	10536	0.166057	0.113672	32.6	0.286
ERR599139	1	6344798	6209	11269	0.17761	0.0907673	33.9	0.16
ERR599140	1	6344798	1176	16437	0.259063	0.0160013	34.6	0.708
ERR599141	1	6344798	826	5010	0.0789623	0.0114486	34.9	0.397
ERR599142	1	6344798	6079	9975	0.157215	0.0863318	34.5	0.514
ERR599143	1	6344798	2162	9155	0.144291	0.0303143	33.8	0.361
ERR599144	1	6344798	3029	69660	1.09791	0.0464417	35.9	1.76
ERR599145	1	6344798	4319	12907	0.203426	0.0632866	34.4	0.238
ERR599146	1	6344798	3148	11519	0.18155	0.0436108	33.4	0.459
ERR599147	1	6344798	1726	10256	0.161644	0.0263283	35.3	0.147
ERR599148	1	6344798	6213	17475	0.275422	0.0835779	34	0.712
ERR599149	1	6344798	1368	6703	0.105646	0.0198175	35.2	0.379
ERR599150	1	6344798	8256	12985	0.204656	0.120557	34.1	0.253
ERR599151	1	6344798	1957	10460	0.164859	0.0289016	34.8	0.269
ERR599152	1	6344798	2050	9395	0.148074	0.0311086	35.2	0.192
ERR599153	1	6344798	777	5228	0.0823982	0.0114216	34.9	0.465
ERR599154	1	6344798	1085	7741	0.122005	0.0154741	35	0.676
ERR599155	1	6344798	527	3786	0.0596709	0.00741868	34.8	0.715
ERR599156	1	6344798	6906	20282	0.319663	0.0981327	34	0.409
ERR599157	1	6344798	1728	9716	0.153133	0.0253858	34.8	0.381
ERR599158	1	6344798	939	7609	0.119925	0.0140813	34.9	0.252
ERR599159	1	6344798	7181	21479	0.338529	0.0956923	33	0.575
ERR599160	1	6344798	6073	17410	0.274398	0.085513	34.3	0.482
ERR599161	1	6344798	1854	10734	0.169178	0.0278215	35	0.251
ERR599162	1	6344798	7127	16198	0.255296	0.106946	34.4	0.146
ERR599163	1	6344798	5689	45863	0.722844	0.0860782	35.1	0.407
ERR599164	1	6344798	3041	12385	0.195199	0.0426958	34.1	0.452
ERR599165	1	6344798	2582	12828	0.202181	0.0346982	34	0.636
ERR599166	1	6344798	7194	21223	0.334494	0.1054	34.5	0.391
ERR599167	1	6344798	3059	7699	0.121344	0.0436075	33.8	0.227
ERR599168	1	6344798	1592	24258	0.382329	0.0260845	33.8	0.677
ERR599169	1	6344798	2206	27741	0.437224	0.0328691	35.3	0.411
ERR599170	1	6344798	3724	11832	0.186483	0.053722	33.5	0.327
ERR599171	1	6344798	1511	9621	0.151636	0.0206293	33.9	0.367
ERR599172	1	6344798	1303	5497	0.0866379	0.0192435	34.8	0.191
ERR599173	1	6344798	1039	8328	0.131257	0.0136447	33.3	0.56
ERR599174	1	6344798	1589	9153	0.14426	0.0201967	33.1	0.696
ERR599175	1	6344798	145	3727	0.058741	0.00215704	35.3	0.228
ERR599176	1	6344798	2271	5020	0.0791199	0.0312943	34.4	0.843

## Sheet: Tree
Genome	Isolate	PstS genes	PstA genes	PstB genes	PstC genes	Pi transport system (high affinity)
GCA_000739615.1_ASM73961v1_genomic.fna	Yes	1	4	4	5	Yes
GCA_002291645.1_ASM229164v1_genomic.fna	No	0	0	0	0	No
GCA_002293145.1_ASM229314v1_genomic.fna	No	0	2	3	2	Yes
GCA_002307065.1_ASM230706v1_genomic.fna	No	0	4	4	3	Yes
GCA_002313665.1_ASM231366v1_genomic.fna	No	0	0	0	0	No
GCA_002323615.1_ASM232361v1_genomic.fna	No	0	0	0	0	No
GCA_002336445.1_ASM233644v1_genomic.fna	No	1	0	0	0	No
GCA_002358905.1_ASM235890v1_genomic.fna	No	1	2	3	2	Yes
GCA_002380675.1_ASM238067v1_genomic.fna	No	0	0	0	0	No
GCA_002386905.1_ASM238690v1_genomic.fna	No	1	5	3	5	Yes
GCA_002387565.1_ASM238756v1_genomic.fna	No	1	5	3	5	Yes
GCA_002420305.1_ASM242030v1_genomic.fna	No	0	0	0	0	No
GCA_002420315.1_ASM242031v1_genomic.fna	No	0	0	0	0	No
GCA_002470485.1_ASM247048v1_genomic.fna	No	1	2	1	1	Yes
GCA_002471255.1_ASM247125v1_genomic.fna	No	1	2	3	2	Yes
GCA_002471305.1_ASM247130v1_genomic.fna	No	0	2	1	1	Yes
GCA_002480375.1_ASM248037v1_genomic.fna	No	0	0	0	0	No
GCA_002493465.1_ASM249346v1_genomic.fna	No	0	0	1	0	No
GCA_003331485.1_ASM333148v1_genomic.fna	No	0	2	2	2	Yes
GCA_003456635.1_ASM345663v1_genomic.fna	No	1	2	1	2	Yes
GCA_003527555.1_ASM352755v1_genomic.fna	No	1	2	2	1	Yes
GCA_003536345.1_ASM353634v1_genomic.fna	No	0	0	0	0	No
GCA_004293105.1_ASM429310v1_genomic.fna	No	1	3	4	4	Yes
GCA_004293285.1_ASM429328v1_genomic.fna	No	0	3	3	3	Yes
GCA_004294095.1_ASM429409v1_genomic.fna	No	1	3	3	3	Yes
GCA_004557455.1_ASM455745v1_genomic.fna	No	1	2	2	2	Yes
GCA_007126655.1_ASM712665v1_genomic.fna	No	0	4	2	4	Yes
GCA_008667745.1_ASM866774v1_genomic.fna	No	0	1	3	1	Yes
GCA_008673095.1_ASM867309v1_genomic.fna	No	0	1	4	1	Yes
GCA_009773845.1_ASM977384v1_genomic.fna	No	1	2	3	2	Yes
GCA_009885905.1_ASM988590v1_genomic.fna	No	1	2	3	2	Yes
GCA_009937455.1_ASM993745v1_genomic.fna	No	1	2	1	2	Yes
GCA_011524615.1_ASM1152461v1_genomic.fna	No	0	0	1	0	No
GCA_012032235.1_ASM1203223v1_genomic.fna	No	0	1	2	2	Yes
GCA_013001695.1_ASM1300169v1_genomic.fna	No	1	2	1	2	Yes
GCA_013297845.1_ASM1329784v1_genomic.fna	No	1	3	4	4	Yes
GCA_014240355.1_ASM1424035v1_genomic.fna	No	0	0	0	0	No
GCA_014871995.1_ASM1487199v1_genomic.fna	No	1	2	4	2	Yes
GCA_014872125.1_ASM1487212v1_genomic.fna	No	1	2	4	2	Yes
GCA_015061985.1_ASM1506198v1_genomic.fna	No	1	2	3	2	Yes
GCA_015062005.1_ASM1506200v1_genomic.fna	No	1	2	3	2	Yes
GCA_015062015.1_ASM1506201v1_genomic.fna	No	0	2	2	2	Yes
GCA_015062045.1_ASM1506204v1_genomic.fna	No	1	2	3	2	Yes
GCA_015062055.1_ASM1506205v1_genomic.fna	No	0	0	1	0	No
GCA_015656665.1_ASM1565666v1_genomic.fna	No	1	2	3	2	Yes
GCA_015656775.1_ASM1565677v1_genomic.fna	No	0	3	3	3	Yes
GCA_015688855.1_ASM1568885v1_genomic.fna	No	1	2	3	2	Yes
GCA_016462135.1_ASM1646213v1_genomic.fna	No	1	2	4	2	Yes
GCA_016462475.1_ASM1646247v1_genomic.fna	No	2	2	5	2	Yes
GCA_016462965.1_ASM1646296v1_genomic.fna	No	1	2	4	2	Yes
GCA_016463145.1_ASM1646314v1_genomic.fna	No	0	2	4	2	Yes
GCA_016595455.1_ASM1659545v1_genomic.fna	Yes	1	2	2	1	Yes
GCA_016595575.1_ASM1659557v1_genomic.fna	Yes	1	2	2	1	Yes
GCA_016776815.1_ASM1677681v1_genomic.fna	No	1	2	1	2	Yes
GCA_016871685.1_JGI_2017-08-21_genomic.fna	No	0	2	3	2	Yes
GCA_017301995.1_ASM1730199v1_genomic.fna	No	0	3	2	4	Yes
GCA_017397585.1_ASM1739758v1_genomic.fna	No	0	0	2	0	No
GCA_017398005.1_ASM1739800v1_genomic.fna	No	1	2	3	2	Yes
GCA_017398355.1_ASM1739835v1_genomic.fna	No	1	2	3	2	Yes
GCA_017398765.1_ASM1739876v1_genomic.fna	No	0	2	3	2	Yes
GCA_017399165.1_ASM1739916v1_genomic.fna	No	0	0	2	0	No
GCA_017415555.1_ASM1741555v1_genomic.fna	No	1	2	2	2	Yes
GCA_017415995.1_ASM1741599v1_genomic.fna	No	1	2	3	2	Yes
GCA_017435365.1_ASM1743536v1_genomic.fna	No	1	2	3	2	Yes
GCA_017435505.1_ASM1743550v1_genomic.fna	No	1	2	3	2	Yes
GCA_017467465.1_ASM1746746v1_genomic.fna	No	0	0	2	0	No
GCA_017471985.1_ASM1747198v1_genomic.fna	No	0	0	2	0	No
GCA_017472085.1_ASM1747208v1_genomic.fna	No	1	2	3	2	Yes
GCA_017517385.1_ASM1751738v1_genomic.fna	No	0	0	2	0	No
GCA_017517805.1_ASM1751780v1_genomic.fna	No	1	0	2	0	Yes
GCA_017521405.1_ASM1752140v1_genomic.fna	No	1	2	3	2	Yes
GCA_017546445.1_ASM1754644v1_genomic.fna	No	1	2	3	2	Yes
GCA_017549485.1_ASM1754948v1_genomic.fna	No	0	0	2	0	No
GCA_017555025.1_ASM1755502v1_genomic.fna	No	1	2	3	2	Yes
GCA_017558555.1_ASM1755855v1_genomic.fna	No	1	3	3	3	Yes
GCA_017798145.1_ASM1779814v1_genomic.fna	Yes	1	2	2	2	Yes
GCA_017857425.1_ASM1785742v1_genomic.fna	No	1	2	2	1	Yes
GCA_017937215.1_ASM1793721v1_genomic.fna	No	1	2	3	2	Yes
GCA_018222685.1_ASM1822268v1_genomic.fna	No	1	2	2	2	Yes
GCA_018222765.1_ASM1822276v1_genomic.fna	No	1	1	1	1	Yes
GCA_018402445.1_ASM1840244v1_genomic.fna	No	1	4	3	4	Yes
GCA_018675675.1_ASM1867567v1_genomic.fna	No	0	0	0	0	No
GCA_018676385.1_ASM1867638v1_genomic.fna	No	1	1	1	0	Yes
GCA_018677395.1_ASM1867739v1_genomic.fna	No	1	2	2	1	Yes
GCA_018700635.1_ASM1870063v1_genomic.fna	No	0	0	0	0	No
GCA_018969605.1_ASM1896960v1_genomic.fna	No	1	3	2	3	Yes
GCA_019114365.1_ASM1911436v1_genomic.fna	No	1	2	1	2	Yes
GCA_019115065.1_ASM1911506v1_genomic.fna	No	1	2	1	2	Yes
GCA_019634595.1_ASM1963459v1_genomic.fna	No	0	6	5	5	Yes
GCA_020859585.1_ASM2085958v1_genomic.fna	No	1	2	1	2	Yes
GCA_020860705.1_ASM2086070v1_genomic.fna	No	1	2	2	2	Yes
GCA_021153005.1_ASM2115300v1_genomic.fna	No	1	2	4	2	Yes
GCA_021200315.1_ASM2120031v1_genomic.fna	No	1	2	2	2	Yes
GCA_021202525.1_ASM2120252v1_genomic.fna	No	1	2	4	2	Yes
GCA_021202605.1_ASM2120260v1_genomic.fna	No	1	2	4	2	Yes
GCA_021202695.1_ASM2120269v1_genomic.fna	No	1	2	2	2	Yes
GCA_021204505.1_ASM2120450v1_genomic.fna	No	1	2	4	2	Yes
GCA_021298895.1_ASM2129889v1_genomic.fna	No	0	3	3	4	Yes
GCA_021617195.1_ASM2161719v1_genomic.fna	No	1	2	4	2	Yes
GCA_021770645.1_ASM2177064v1_genomic.fna	No	1	2	4	2	Yes
GCA_022424905.1_ASM2242490v1_genomic.fna	No	0	0	1	0	No
GCA_022425685.1_ASM2242568v1_genomic.fna	No	0	0	0	0	No
GCA_022448985.1_ASM2244898v1_genomic.fna	No	1	2	2	2	Yes
GCA_022510805.1_ASM2251080v1_genomic.fna	No	0	0	0	0	No
GCA_022548915.1_ASM2254891v1_genomic.fna	Yes	0	2	2	2	Yes
GCA_022715955.1_ASM2271595v1_genomic.fna	No	1	2	4	2	Yes
GCA_022719535.1_ASM2271953v1_genomic.fna	No	1	2	4	2	Yes
GCA_022721755.1_ASM2272175v1_genomic.fna	No	1	2	4	2	Yes
GCA_022740995.1_ASM2274099v1_genomic.fna	No	1	2	4	2	Yes
GCA_022744545.1_ASM2274454v1_genomic.fna	No	1	2	4	2	Yes
GCA_022746545.1_ASM2274654v1_genomic.fna	No	1	1	4	1	Yes
GCA_022775565.1_ASM2277556v1_genomic.fna	No	1	2	2	2	Yes
GCA_022775825.1_ASM2277582v1_genomic.fna	No	1	2	2	2	Yes
GCA_022786825.1_ASM2278682v1_genomic.fna	No	1	2	4	2	Yes
GCA_022787425.1_ASM2278742v1_genomic.fna	No	1	2	2	2	Yes
GCA_022799015.1_ASM2279901v1_genomic.fna	No	1	2	4	2	Yes
GCA_023253625.1_ASM2325362v1_genomic.fna	No	0	2	2	2	Yes
GCA_023261045.1_ASM2326104v1_genomic.fna	No	0	2	3	2	Yes
GCA_023263995.1_ASM2326399v1_genomic.fna	No	1	2	1	2	Yes
GCA_023299815.1_ASM2329981v1_genomic.fna	No	1	2	1	2	Yes
GCA_023301335.1_ASM2330133v1_genomic.fna	No	1	2	4	2	Yes
GCA_023301545.1_ASM2330154v1_genomic.fna	No	1	2	2	1	Yes
GCA_023301645.1_ASM2330164v1_genomic.fna	No	1	1	2	1	Yes
GCA_023301765.1_ASM2330176v1_genomic.fna	No	1	2	3	2	Yes
GCA_023447425.1_ASM2344742v1_genomic.fna	No	0	2	3	2	Yes
GCA_024233115.1_ASM2423311v1_genomic.fna	No	2	4	3	3	Yes
GCA_024233135.1_ASM2423313v1_genomic.fna	No	0	4	3	3	Yes
GCA_024405415.1_ASM2440541v1_genomic.fna	No	0	0	0	0	No
GCA_024405435.1_ASM2440543v1_genomic.fna	No	0	0	0	0	No
GCA_024405455.1_ASM2440545v1_genomic.fna	No	0	0	0	0	No
GCA_900539575.1_UMGS141_genomic.fna	No	1	2	4	2	Yes
GCA_900548895.1_UMGS1128_genomic.fna	No	1	2	1	2	Yes
GCA_902386505.1_UHGG_MGYG-HGUT-02378_genomic.fna	Yes	1	2	4	2	Yes
GCA_903826205.1_freshwater_MAG_---_LJ-7-9m_bin-1240_genomic.fna	No	1	5	4	5	Yes
GCA_903875675.1_freshwater_MAG_---_Ki1-2-2m_bin-203_genomic.fna	No	1	4	3	4	Yes
GCA_903878115.1_freshwater_MAG_---_Loclat_bin-00801_genomic.fna	No	0	2	2	2	Yes
GCA_903888515.1_freshwater_MAG_---_Loclat_bin-20621_genomic.fna	No	1	4	4	4	Yes
GCA_903906515.1_freshwater_MAG_---_LJ_bin-2047_genomic.fna	No	0	3	2	3	Yes
GCA_903907025.1_freshwater_MAG_---_Loclat_bin-06400_genomic.fna	No	1	3	3	3	Yes
GCA_903908495.1_freshwater_MAG_---_A14_bin-1981_genomic.fna	No	2	7	5	7	Yes
GCA_903919975.1_freshwater_MAG_---_Loclat_bin-13236_genomic.fna	No	1	5	5	5	Yes
GCA_903923245.1_freshwater_MAG_---_Umea_bin-09212_genomic.fna	No	1	3	3	4	Yes
GCA_905181905.1_FRAM18_bin335_genomic.fna	No	0	2	2	2	Yes
GCA_905182405.1_FRAM18_bin339_genomic.fna	No	1	2	3	2	Yes
GCA_905182475.1_FRAM18_bin328_genomic.fna	No	1	3	2	3	Yes
GCA_905193715.1_ERR260257-mag-bin.6_genomic.fna	No	1	2	4	2	Yes
GCA_905197035.1_ERR2013654-mag-bin.36_genomic.fna	No	1	2	2	2	Yes
GCA_905200125.1_SRR7721894-mag-bin.53_genomic.fna	No	1	2	4	2	Yes
GCA_905200945.1_ERR414247-mag-bin.14_genomic.fna	No	1	2	4	2	Yes
GCA_905204575.1_ERR414465-mag-bin.26_genomic.fna	No	1	2	1	2	Yes
GCA_905205915.1_ERR1305901-mag-bin.46_genomic.fna	No	1	2	4	2	Yes
GCA_905210615.1_ERR321622-mag-bin.18_genomic.fna	No	0	0	1	0	No
GCA_905478925.1_0.2_20180515_Bin_54_1_genomic.fna	No	1	2	2	2	Yes
GCA_907173335.1_ERR1543788_bin.1_metaWRAP_v1.1_MAG_genomic.fna	No	1	2	1	2	Yes
GCA_910578415.1_MGBC110107_genomic.fna	No	0	0	1	0	No
GCA_913020185.1_ERR599052_bin.37_MetaBAT_v2.12.1_MAG_genomic.fna	No	1	0	0	0	No
GCA_913031025.1_ERR599052_bin.145_MetaBAT_v2.12.1_MAG_genomic.fna	No	1	2	1	2	Yes
GCA_913031275.1_ERR599092_bin.107_MetaBAT_v2.12.1_MAG_genomic.fna	No	0	0	0	0	No
GCA_913043775.1_ERR599163_bin.18_MetaBAT_v2.12.1_MAG_genomic.fna	No	0	0	0	0	No
GCA_913045385.1_ERR598946_bin.99_MetaBAT_v2.12.1_MAG_genomic.fna	No	0	0	0	0	No
GCA_913050135.1_ERR598965_bin.100_MetaBAT_v2.12.1_MAG_genomic.fna	No	0	0	0	0	No
GCA_913058155.1_SRR3933334_bin.8_MetaBAT_v2.12.1_MAG_genomic.fna	No	1	2	3	2	Yes
GCA_913063525.1_SRR6231157_bin.4_MetaBAT_v2.12.1_MAG_genomic.fna	No	0	3	3	3	Yes
GCA_934270465.1_ERR7738273_bin.192_genomic.fna	No	1	2	4	2	Yes
GCA_944389695.1_BRZ_QD_bin125_genomic.fna	No	1	2	1	2	Yes
GCA_944390825.1_BRZ_AB_bin50_genomic.fna	No	1	2	1	2	Yes
GCA_944391095.1_BRZ_CI_bin71_genomic.fna	No	1	2	1	2	Yes
GCA_945860285.1_AE-24oct19-61_genomic.fna	No	0	2	2	2	Yes
GCA_945862245.1_MH-09jul19-104_genomic.fna	No	0	2	3	2	Yes
GCA_945862285.1_ME-21oct19-94_genomic.fna	No	0	2	3	1	Yes
GCA_945864345.1_MiH-14oct19-167_genomic.fna	No	0	3	2	3	Yes
GCA_945869465.1_MH-09jul19-139_genomic.fna	No	1	2	2	2	Yes
GCA_945870855.1_MiH-16apr19-309_genomic.fna	No	1	2	3	2	Yes
GCA_945874895.1_MsE-01oct19-136_genomic.fna	No	1	3	2	3	Yes
GCA_945875765.1_MsH-30jul19-27_genomic.fna	No	0	2	3	2	Yes
GCA_945879075.1_MiE-16apr19-289_genomic.fna	No	1	2	3	2	Yes
GCA_945883695.1_MiE-16apr19-166_genomic.fna	No	0	3	3	4	Yes
GCA_945885485.1_MH-09jul19-95_genomic.fna	No	0	0	3	0	Yes
GCA_945888515.1_ME-21oct19-55_genomic.fna	No	0	2	2	2	Yes
GCA_945890645.1_MiE-14oct19-73_genomic.fna	No	0	3	2	2	Yes
GCA_945898235.1_MsH-01oct19-248_genomic.fna	No	0	2	2	2	Yes
GCA_945898285.1_MsE-30jul19-194_genomic.fna	No	0	2	2	2	Yes
GCA_945901795.1_MoH-02may19-139_genomic.fna	No	1	2	3	2	Yes
GCF_000378105.1_ASM37810v1_genomic.fna	Yes	1	2	1	2	Yes
GCF_000723745.2_PRJEB6027_Urmite_genomic.fna	Yes	1	1	4	1	Yes
GCF_001688765.2_ASM168876v2_genomic.fna	Yes	1	2	4	2	Yes
GCF_002884915.1_ASM288491v1_genomic.fna	Yes	1	2	4	2	Yes
GCF_002884975.1_ASM288497v1_genomic.fna	Yes	1	2	4	2	Yes
GCF_002885025.1_ASM288502v1_genomic.fna	Yes	1	2	4	2	Yes
GCF_002885095.1_ASM288509v1_genomic.fna	Yes	1	2	4	2	Yes
GCF_002885135.1_ASM288513v1_genomic.fna	Yes	1	2	4	2	Yes
GCF_002885155.1_ASM288515v1_genomic.fna	Yes	1	2	4	2	Yes
GCF_002885315.1_ASM288531v1_genomic.fna	Yes	1	2	4	2	Yes
GCF_002885415.1_ASM288541v1_genomic.fna	Yes	1	2	4	2	Yes
GCF_002885425.1_ASM288542v1_genomic.fna	Yes	1	2	4	2	Yes
GCF_002885515.1_ASM288551v1_genomic.fna	Yes	1	2	4	2	Yes
GCF_002885575.1_ASM288557v1_genomic.fna	Yes	1	2	4	2	Yes
GCF_002885595.1_ASM288559v1_genomic.fna	Yes	1	2	4	2	Yes
GCF_002885625.1_ASM288562v1_genomic.fna	Yes	1	2	3	2	Yes
GCF_002954445.1_ASM295444v1_genomic.fna	Yes	1	2	2	2	Yes
GCF_003716915.1_ASM371691v1_genomic.fna	Yes	1	2	4	2	Yes
GCF_004015025.1_ASM401502v1_genomic.fna	Yes	1	2	4	2	Yes
GCF_004015205.1_ASM401520v1_genomic.fna	Yes	1	2	4	2	Yes
GCF_004015245.1_ASM401524v1_genomic.fna	Yes	1	2	4	2	Yes
GCF_004104435.1_ASM410443v1_genomic.fna	Yes	1	2	4	2	Yes
GCF_004319565.1_ASM431956v1_genomic.fna	Yes	1	2	4	2	Yes
GCF_009663785.1_ASM966378v1_genomic.fna	Yes	1	2	4	2	Yes
GCF_010223095.1_ASM1022309v1_genomic.fna	Yes	1	2	4	2	Yes
GCF_010223405.1_ASM1022340v1_genomic.fna	Yes	1	2	4	2	Yes
GCF_010230155.1_ASM1023015v1_genomic.fna	Yes	1	2	4	2	Yes
GCF_010230725.1_ASM1023072v1_genomic.fna	Yes	1	2	4	2	Yes
GCF_012913485.1_ASM1291348v1_genomic.fna	Yes	0	4	4	5	Yes
GCF_013391475.1_ASM1339147v1_genomic.fna	Yes	2	4	2	5	Yes
GCF_014201715.1_ASM1420171v1_genomic.fna	Yes	0	4	2	5	Yes
GCF_014651675.1_ASM1465167v1_genomic.fna	Yes	1	2	2	1	Yes
GCF_016595415.1_ASM1659541v1_genomic.fna	Yes	1	2	1	1	Yes
GCF_016595435.1_ASM1659543v1_genomic.fna	Yes	1	5	3	5	Yes
GCF_016595465.1_ASM1659546v1_genomic.fna	Yes	2	4	3	4	Yes
GCF_016595495.1_ASM1659549v1_genomic.fna	Yes	2	4	4	3	Yes
GCF_016595525.1_ASM1659552v1_genomic.fna	Yes	0	2	2	2	Yes
GCF_017504145.1_ASM1750414v1_genomic.fna	Yes	1	2	4	2	Yes
GCF_017570505.1_ASM1757050v1_genomic.fna	Yes	1	2	4	2	Yes
GCF_018137965.1_ASM1813796v1_genomic.fna	Yes	1	4	4	5	Yes
GCF_018709675.1_ASM1870967v1_genomic.fna	Yes	1	2	4	2	Yes
GCF_018709685.1_ASM1870968v1_genomic.fna	Yes	1	2	4	2	Yes
GCF_018709865.1_ASM1870986v1_genomic.fna	Yes	1	2	4	2	Yes
GCF_018779765.1_ASM1877976v1_genomic.fna	Yes	1	2	4	2	Yes
GCF_018779965.1_ASM1877996v1_genomic.fna	Yes	1	2	1	2	Yes
GCF_018847175.1_ASM1884717v1_genomic.fna	Yes	1	2	4	2	Yes
GCF_018847195.1_ASM1884719v1_genomic.fna	Yes	1	2	4	2	Yes
GCF_018847215.1_ASM1884721v1_genomic.fna	Yes	1	2	4	2	Yes
GCF_018847335.1_ASM1884733v1_genomic.fna	Yes	1	2	4	2	Yes
GCF_018847395.1_ASM1884739v1_genomic.fna	Yes	1	2	4	2	Yes
GCF_018847575.1_ASM1884757v1_genomic.fna	Yes	1	2	4	2	Yes
GCF_018847595.1_ASM1884759v1_genomic.fna	Yes	1	2	4	2	Yes
GCF_018847935.1_ASM1884793v1_genomic.fna	Yes	1	2	4	2	Yes
GCF_022835455.1_ASM2283545v1_genomic.fna	Yes	1	2	4	2	Yes
GCF_023516625.1_ASM2351662v1_genomic.fna	Yes	1	2	4	2	Yes
GCF_023516675.1_ASM2351667v1_genomic.fna	Yes	1	2	4	2	Yes
GCF_023516695.1_ASM2351669v1_genomic.fna	Yes	1	2	4	2	Yes
GCF_023656645.1_ASM2365664v1_genomic.fna	Yes	1	2	4	2	Yes
GCF_024135805.1_ASM2413580v1_genomic.fna	Yes	1	2	4	2	Yes
GCF_900097105.1_WK001_genomic.fna	Yes	1	2	1	2	Yes
GCF_900141815.1_IMG-taxon_2582581871_annotated_assembly_genomic.fna	Yes	1	3	2	2	Yes
GCF_900184885.1_MOUSE_M89_JASPER.fasta_genomic.fna	Yes	0	0	1	0	No
V_227.fna	Yes	2	2	2	2	Yes
