# Supplementary material for: Phosphate deprivation restricts bacterial degradation of the marine polysaccharide fucoidan
Source: Nat Microbiol. 2026 Jan 22;11(2):391–405. doi: 10.1038/s41564-025-02240-z (PMC12872454; doi:10.1038/s41564-025-02240-z)
Supplement: Supplementary file 10 — Statistical source data. [file 41564_2025_2240_MOESM10_ESM.xlsx]

## Sheet: Fig.6a
	Fucan			Laminarin
Pi (μM)	Replicate 1	Replicate 2	Replicate 3	Replicate 1	Replicate 2	Replicate 3
1	0.059	0.057	0.05	0.184	0.157	0.153
5	0.062	0.067	0.066	0.134	0.155	0.148
10	0.081	0.091	0.078	0.162	0.147	0.199
20	0.075	0.083	0.085	0.155	0.153	0.153
30	0.098	0.096	0.099	0.155	0.15	0.177
40	0.116	0.111	0.118	0.114	0.129	0.137
50	0.126	0.129	0.127	0.125	0.117	0.136

## Sheet: Fig.6b
	Fucan			Laminarin
Pi (μM)	Replicate 1	Replicate 2	Replicate 3	Replicate 1	Replicate 2	Replicate 3
1	-0.359489	0.434778	0.172466	2.03809	2.88908	3.06855
5	1.33552	0.853227	0.737947	3.69499	3.35345	3.49286
10	1.67166	1.42082	1.4191	4.12024	4.0434	3.45643
20	3.80513	3.34906	3.57004	4.75749	4.9649	5.15891
30	4.65614	5.30841	4.70759	6.32478	6.8496	5.91002
40	7.13797	7.54453	7.70594	8.04467	8.49274	9.40902
50	8.31107	8.18772	7.47929	9.62199	9.94274	8.69841

## Sheet: Fig.6c
Raw data from HPLC and calculation process
Fucan
	µg/L	µg/L	µg/L	µg/L	µg/L
	ED_1	ED_1	ED_1	ED_1	ED_1		Molar mass	164.156	164.16	180.156	194.139	194.139
	Fucose	Rhamnose	Galactose	Galacturonate	Glucuronate			Fucose	Rhamnose	Galactose	Galacturonate	Glucuronate
1-1	174.053	37.1717	6.17226	28.9607	65.2884		1-1	69621.4	14868.7	2468.9	11584.3	26115.4
1-2	179.054	42.1597	4.47055	41.8423	65.6928		1-2	71621.4	16863.9	1788.22	16736.9	26277.1
1-3	177.544	38.9202	5.31609	30.3634	66.2793		1-3	71017.7	15568.1	2126.44	12145.4	26511.7
1-4	220.448	56.9741	7.97766	45.314	75.7203		1-4	88179.2	22789.6	3191.06	18125.6	30288.1
1-5	218.074	56.5848	8.20997	40.6653	75.0035		1-5	87229.7	22633.9	3283.99	16266.1	30001.4
1-6	218.04	57.6448	7.62035	42.7922	73.1676		1-6	87216	23057.9	3048.14	17116.9	29267.1
1-7	156.045	37.283	5.89373	34.4354	55.8672		1-7	62417.8	14913.2	2357.49	13774.1	22346.9
1-8	158.39	37.6244	5.21264	37.2637	54.6356		1-8	63355.9	15049.8	2085.06	14905.5	21854.3
1-9	156.961	37.7948	5.33995	37.5479	57.0205		1-9	62784.5	15117.9	2135.98	15019.2	22808.2
1-10	135.641	32.1379	6.11364	34.5589	47.1793		1-10	54256.4	12855.2	2445.46	13823.5	18871.7
1-11	140.422	31.9168	5.04687	29.4672	48.1728		1-11	56168.8	12766.7	2018.75	11786.9	19269.1
1-12	136.823	32.5597	5.57737	31.5573	46.8554		1-12	54729.3	13023.9	2230.95	12622.9	18742.2
1-13	90.181	22.3512	2.98148	29.2291	33.136		1-13	36072.4	8940.47	1192.59	11691.6	13254.4
1-14	93.6848	23.2749	4.30977	30.1029	32.0114		1-14	37473.9	9309.95	1723.91	12041.1	12804.6
1-15	91.307	23.5501	3.8755	28.683	32.918		1-15	36522.8	9420.05	1550.2	11473.2	13167.2
1-16	60.6446	17.1984	3.25502	28.6396	21.8118		1-16	24257.9	6879.36	1302.01	11455.9	8724.72
1-17	60.7885	15.4938	3.00771	24.2997	21.8026		1-17	24315.4	6197.51	1203.09	9719.88	8721.03
1-18	65.555	16.8932	2.50669	28.1249	21.6547		1-18	26222	6757.29	1002.67	11250	8661.88
1-19	25.9762	10.5208	1.35177	24.1369	11.8993		1-19	10390.5	4208.34	540.707	9654.74	4759.74
1-20	23.8831	11.428	1.83312	19.5688	13.3786		1-20	9553.23	4571.18	733.249	7827.53	5351.45
1-21	22.2009	6.90469	0.384104	20.8649	7.08467		1-21	8880.35	2761.88	153.642	8345.94	2833.87
1-22	6.11088	5.75541	0.206002	18.2312	n.a.		1-22	2444.35	2302.16	82.4009	7292.48	0
1-23	6.60553	5.1023	0.366187	18.2795	n.a.		1-23	2642.21	2040.92	146.475	7311.8	0
1-24	7.74972	6.01694	0.710315	17.7367	n.a.		1-24	3099.89	2406.78	284.126	7094.68	0
							µM	Fucose	Rhamnose	Galactose	Galacturonate	Glucuronate		SUM			Converted glycan carbon
							1-1	424.116	90.5743	13.7043	59.67	134.519	1-1	722.583	1 μM Pi		1257.48
							1-2	436.3	102.728	9.92596	86.211	135.352	1-2	770.517			969.875
							1-3	432.622	94.8347	11.8033	62.5601	136.56	1-3	738.38			1162.69
							1-4	537.166	138.826	17.7128	93.3641	156.013	1-4	943.081	Blank		932.163
							1-5	531.381	137.877	18.2286	83.786	154.536	1-5	925.809
							1-6	531.298	140.46	16.9194	88.1682	150.753	1-6	927.599
							1-7	380.234	90.8455	13.0858	70.9499	115.108	1-7	670.223	5 μM Pi		1571.64
							1-8	385.948	91.6774	11.5736	76.7773	112.57	1-8	678.547			1521.7
							1-9	382.467	92.0925	11.8563	77.3629	117.484	1-9	681.263			1505.4
							1-10	330.516	78.3088	13.5741	71.2044	97.2072	1-10	590.81	10 μM Pi		2048.11
							1-11	342.166	77.77	11.2055	60.7137	99.2543	1-11	591.11			2046.32
							1-12	333.397	79.3366	12.3834	65.0199	96.5399	1-12	586.677			2072.91
							1-13	219.744	54.4619	6.61978	60.2231	68.2728	1-13	409.322	20 μM Pi		3137.05
							1-14	228.282	56.7127	9.56896	62.0233	65.9557	1-14	422.542			3057.72
							1-15	222.488	57.3833	8.60476	59.0978	67.8236	1-15	415.397			3100.59
							1-16	147.773	41.9064	7.22711	59.0085	44.9406	1-16	300.855	30 μM Pi		3787.84
							1-17	148.123	37.7528	6.67802	50.0666	44.9216	1-17	287.542			3867.72
							1-18	159.738	41.1628	5.56559	57.948	44.6169	1-18	309.031			3738.79
							1-19	63.2961	25.6356	3.00133	49.7311	24.5172	1-19	166.181	50 μM Pi		4595.89
							1-20	58.1959	27.8459	4.07008	40.3192	27.565	1-20	157.996			4645
							1-21	54.0969	16.8243	0.852826	42.9895	14.5971	1-21	129.361			4816.81
							1-22	14.8904	14.0239	0.457386	37.5632	0	1-22	66.9349	50 μM Pi		5191.37
							1-23	16.0957	12.4325	0.813044	37.6627	0	1-23	67.0039			5190.95
							1-24	18.8837	14.6612	1.57711	36.5443	0	1-24	71.6663			5162.98
Laminarin
No.	Injection Name	Amount	Amount	Amount	Amount
		µg/L	µg/L	µg/L	µg/L		Molar mass	164.156	180.156	180.156	194.139
		ED_1	ED_1	ED_1	ED_1		µM	Fucose	Galactose	Glucose	Glucuronate		SUM				Converted glycan carbon
		Fucose	Galactose	Glucose	Glucuronate		2-1	34.5429	2.67318	2438.19	22.8708	2-1	2498.28	1 μM Pi			-78.2894
8	2-1	14.1761	1.20397	1098.14	11.1003		2-2	34.3958	2.63969	2398.87	26.5864	2-2	2462.49				136.435
9	2-2	14.1157	1.18889	1080.43	12.9036		2-3	38.5668	3.54179	2423.15	29.3027	2-3	2494.56				-55.9941
10	2-3	15.8275	1.59519	1091.36	14.222		2-4	45.1926	11.9947	2411.26	24.2456	2-4	2492.7	Blank			2485.23
11	2-4	18.5466	5.40231	1086.01	11.7675		2-5	46.3731	8.80881	2409.42	24.6344	2-5	2489.24
12	2-5	19.0311	3.9674	1085.18	11.9563		2-6	45.9046	9.13924	2398.44	20.2742	2-6	2473.76
13	2-6	18.8388	4.11622	1080.23	9.84002		2-7	34.625	1.0423	2311.26	16.4245	2-7	2363.35	5 μM Pi			731.289
14	2-7	14.2098	0.469442	1040.97	7.97157		2-8	33.319	0.376985	2260.23	18.3846	2-8	2312.31				1037.53
15	2-8	13.6738	0.16979	1017.98	8.92292		2-9	31.6129	1.74944	2305.85	16.998	2-9	2356.21				774.142
16	2-9	12.9737	0.787932	1038.53	8.24992		2-10	28.1402	0.610755	2153.65	19.928	2-10	2202.33	10 μM Pi			1697.4
17	2-10	11.5485	0.275078	969.983	9.67199		2-11	29.2784	1.3683	2155.1	21.3041	2-11	2207.05				1669.08
18	2-11	12.0156	0.61627	970.635	10.3399		2-12	30.2825	0	2133	21.4113	2-12	2184.7				1803.2
19	2-12	12.4277	n.a.	960.683	10.3919		2-13	21.0923	0.263676	1863.28	21.0127	2-13	1905.64	20 μM Pi			3477.52
20	2-13	8.65608	0.118757	839.201	10.1985		2-14	22.3892	0	1813.09	18.886	2-14	1854.37				3785.17
21	2-14	9.18833	n.a.	816.599	9.16627		2-15	20.6981	0	1812.75	20.8378	2-15	1854.28				3785.68
22	2-15	8.49432	n.a.	816.443	10.1136		2-16	16.7124	0	1460.51	16.4955	2-16	1493.72	30 μM Pi			5949.05
23	2-16	6.8586	n.a.	657.801	8.00603		2-17	17.28	0	1488.85	19.0355	2-17	1525.16				5760.41
24	2-17	7.09156	n.a.	670.562	9.23883		2-18	15.4972	0	1475.65	14.1111	2-18	1505.26				5879.82
25	2-18	6.35991	n.a.	664.619	6.8488		2-19	12.199	0	1165.21	15.2824	2-19	1192.69	50 μM Pi			7755.22
26	2-19	5.00637	n.a.	524.8	7.41726		2-20	11.9403	0	1171.41	14.7671	2-20	1198.11				7722.7
27	2-20	4.90018	n.a.	527.59	7.16717		2-21	12.8891	0	1217.67	15.8874	2-21	1246.45				7432.68
28	2-21	5.28959	n.a.	548.428	7.71089		2-22	10.2842	0	871.031	10.3059	2-22	891.621	50 μM Pi			9561.66
29	2-22	4.22056	n.a.	392.304	5.00196		2-23	10.1662	0	835.619	17.4378	2-23	863.223				9732.05
30	2-23	4.17212	n.a.	376.354	8.46337		2-24	12.2028	0	898.564	21.1464	2-24	931.913				9319.91
