# Supplementary material for: Phosphate deprivation restricts bacterial degradation of the marine polysaccharide fucoidan
Source: Nat Microbiol. 2026 Jan 22;11(2):391–405. doi: 10.1038/s41564-025-02240-z (PMC12872454; doi:10.1038/s41564-025-02240-z)
Supplement: Supplementary file 12 — Statistical source data. [file 41564_2025_2240_MOESM12_ESM.xlsx]

## Sheet: Extended Data Fig.2a
	Cell density (cell/mL)			Total carbohydrate (mg/mL)
Time (day)	Replicate 1	Replicate 2	Replicate 3	Replicate 1	Replicate 2	Replicate 3
0	20155.1	22500	24844.9
4	130000	60000	60000	0.00105272	0.00543907	0.00127204
8	330000	440000	330000	0.00627248	0.00969383	0.0069743
12	500000	580000	560000	0.0147381	0.0146504	0.0161418
16	470000	530000	410000	0.0201333	0.020879	0.0211861
20	490000	440000	560000	0.0262304	0.0275901	0.0260549
24	490000	540000	590000	0.0305428	0.031921	0.0320989
28	580000	610000	610000	0.0353443	0.035122	0.0357
32	670000	730000	570000	0.0432134	0.0381452	0.0393011
36	540000	460000	440000	0.0464589	0.0433468	0.0430801
40	510000	500000	510000	0.0470369	0.0478816	0.0472591

## Sheet: Extended Data Fig.2b
	Cell density (cell/mL)			Total carbohydrate (mg/mL)
Time (day)	Replicate 1	Replicate 2	Replicate 3	Replicate 1	Replicate 2	Replicate 3
0	20155.1	22500	24844.9
4	90000	90000	40000	0.0013159	0.0013159	0.00105272
8	360000	390000	420000	0.00583385	0.00526362	0.00469339
12	1100000	1180000	1250000	0.0114922	0.010922	0.0106588
16	1250000	1300000	1360000	0.0200018	0.0189929	0.018949
20	1360000	1400000	1250000	0.0293008	0.0270638	0.0281604
24	1530000	1490000	1410000	0.0402347	0.0359223	0.0356555
28	1480000	1680000	1680000	0.0416574	0.0409905	0.0433913
32	1860000	1600000	1890000	0.0475704	0.0470813	0.0478816
36	1740000	1590000	1580000	0.0588183	0.053261	0.0548171
40	1470000	1340000	1550000	0.0591295	0.0586849	0.0586405

## Sheet: Extended Data Fig.2c
	Cell density (cell/mL)			Total carbohydrate (mg/mL)
Time (day)	Replicate 1	Replicate 2	Replicate 3	Replicate 1	Replicate 2	Replicate 3
0	20155.1	22500	24844.9
4	140000	110000	120000	0.0045618	0.000570225	0.000570225
8	490000	490000	470000	0.00346522	0.00587771	0.00714975
12	1360000	1240000	1390000	0.00964997	0.00864111	0.00833406
16	1530000	1480000	1480000	0.0188174	0.0154838	0.0206597
20	1760000	1780000	1790000	0.0267567	0.0250899	0.0243442
24	2040000	2030000	1990000	0.0347219	0.0344552	0.0326324
28	1950000	2080000	2080000	0.0437914	0.0450362	0.0407682
32	2490000	2480000	2360000	0.0463255	0.0480594	0.0492598
36	2250000	2060000	2180000	0.0575735	0.0554839	0.0543725
40	2070000	2230000	2160000	0.0626862	0.0636643	0.063931

## Sheet: Extended Data Fig.2d
	Growth rate
β-Glycerol phosphate (μM)	Replicate 1	Replicate 2	Replicate 3
1	0.431	1.002	0.883
7	0.337	0.502	0.547
14	0.259	0.249	0.261
27.8	0.179	0.201	0.198
