# Supplementary material for: Phosphate deprivation restricts bacterial degradation of the marine polysaccharide fucoidan
Source: Nat Microbiol. 2026 Jan 22;11(2):391–405. doi: 10.1038/s41564-025-02240-z (PMC12872454; doi:10.1038/s41564-025-02240-z)
Supplement: Supplementary file 13 — Statistical source data. [file 41564_2025_2240_MOESM13_ESM.xlsx]

## Sheet: Extended Data Fig.3a
Cell density (cell/mL)
	1st					2nd
Time (day)	Replicate 1	Replicate 2	Replicate 3		Time (day)	Replicate 1	Replicate 2	Replicate 3
0	33333.3	33333.3	22222.2		6	55000	45000	40000
6	110000	90000	100000		9	140000	190000	170000
9	270000	230000	290000		12	470000	430000	540000
12	970000	840000	720000		15	900000	1090000	1000000
15	1550000	1320000	1435000		18	1510000	1460000	1390000
18	1470000	1320000	1395000		21	1290000	1450000	1370000
21	1570000	1330000	1450000		24	1320000	1200000	1260000
24	1650000	1400000	1525000		30	1260000	1270000	1250000
30	1380000	1240000	1250000
	3rd					4th
Time (day)	Replicate 1	Replicate 2	Replicate 3		Time (day)	Replicate 1	Replicate 2	Replicate 3
9	70000	95000	85000		12	115000	70000	100000
12	230000	140000	200000		15	260000	340000	380000
15	480000	520000	520000		18	480000	580000	520000
18	840000	790000	850000		21	630000	640000	690000
21	950000	930000	880000		24	540000	530000	690000
24	970000	1130000	990000		30	660000	690000	680000
30	870000	1020000	1100000
	Semi-continuous
Time (day)	Replicate 1	Replicate 2	Replicate 3
0	33333.3	33333.3	22222.2
6	110000	90000	100000
6	55000	45000	40000
9	140000	190000	170000
9	70000	95000	85000
12	230000	140000	200000
12	115000	70000	100000
15	260000	340000	380000
15	130000	170000	190000
18	250000	310000	200000
21	310000	260000	360000
24	370000	420000	390000
30	300000	260000	300000

## Sheet: Extended Data Fig.3b
Fucose yield (pg/cell)
	1st					2nd
Time (day)	Replicate 1	Replicate 2	Replicate 3		Time (day)	Replicate 1	Replicate 2	Replicate 3
0	3.33333	0.634921	1.42857		6	0.962001	0.0899471	2.24868
6	0.865801	3.99765	2.54284		9	2.38095	0.946811	1.43168
9	1.97923	2.43846	2.55428		12	1.53101	2.68242	1.33255
12	1.96367	1.39834	3.31423		15	2.05173	3.694	3.03704
15	2.69329	2.88199	2.69563		18	3.18862	5.9252	3.28118
18	3.94126	3.19464	3.48906		21	5.15976	4.69257	4.93117
21	3.53183	3.80714	3.76958		24	5.23489	5.19841	5.23655
24	4.21036	3.67725	3.9537		30	4.80742	3.46083	5.09753
30	3.95841	2.78229	3.7574
	3rd					4th
Time (day)	Replicate 1	Replicate 2	Replicate 3		Time (day)	Replicate 1	Replicate 2	Replicate 3
9	1.97316	0.116313	0.129997		12	0.768676	3.23599	0.497238
12	1.3692	2.99921	2.1547		15	1.35997	0.861228	1.39575
15	2.18692	2.69868	3.25117		18	2.85451	1.91465	4.50489
18	2.34149	3.81845	4.0884		21	6.62106	5.827	6.3656
21	5.48997	4.92485	5.61904		24	12.2877	9.64245	10.4492
24	7.05701	6.2827	4.71008		30	13.7076	11.7725	12.789
30	5.90042	7.14118	6.91147
	Semi-continuous
Time (day)	Replicate 1	Replicate 2	Replicate 3
0	3.33333	0.634921	1.42857
6	0.865801	3.99765	2.54284
6	0.962001	0.0899471	2.24868
9	2.38095	0.946811	1.43168
9	1.97316	0.116313	0.129997
12	1.3692	2.99921	2.1547
12	0.768676	3.23599	0.497238
15	1.35997	0.861228	1.39575
15	1.10497	1.36497	1.10497
18	2.03315	2.04955	4.0884
21	2.58421	6.82108	4.8496
24	5.31581	3.61747	5.36903
30	8.59721	9.38884	7.11035
