# Supplementary material for: Phosphate deprivation restricts bacterial degradation of the marine polysaccharide fucoidan
Source: Nat Microbiol. 2026 Jan 22;11(2):391–405. doi: 10.1038/s41564-025-02240-z (PMC12872454; doi:10.1038/s41564-025-02240-z)
Supplement: Supplementary file 14 — Statistical source data. [file 41564_2025_2240_MOESM14_ESM.xlsx]

## Sheet: Extended Data Fig.4b
Time [Min]	RID
0	-18933
0.00833333	-18933
0.0166667	-18933
0.025	-18933
0.0333333	-18933
0.0416667	-18933
0.05	-18933
0.0583333	-18933
0.0666667	-18933
0.075	-18933
0.0833333	-18933
0.0916667	-18933
0.1	-18933
0.108333	-18933
0.116667	-18933
0.125	-18933
0.133333	-18933
0.141667	-21028
0.15	-22259
0.158333	-20642
0.166667	-16885
0.175	-12269
0.183333	-7571
0.191667	-2955
0.2	1463
0.208333	6033
0.216667	10958
0.225	15975
0.233333	20840
0.241667	25294
0.25	28541
0.258333	28737
0.266667	23459
0.275	9990
0.283333	-15673
0.291667	-58431
0.3	-123306
0.308333	-213314
0.316667	-329782
0.325	-464826
0.333333	-600838
0.341667	-724192
0.35	-827186
0.358333	-908717
0.366667	-970732
0.375	-1020125
0.383333	-1062467
0.391667	-1099737
0.4	-1129699
0.408333	-1149245
0.416667	-1156707
0.425	-1149686
0.433333	-1127654
0.441667	-1092889
0.45	-1049441
0.458333	-999056
0.466667	-943047
0.475	-879249
0.483333	-808106
0.491667	-732387
0.5	-653871
0.508333	-574405
0.516667	-495678
0.525	-418718
0.533333	-344140
0.541667	-272719
0.55	-204631
0.558333	-140076
0.566667	-79298
0.575	-21981
0.583333	31871
0.591667	82288
0.6	129330
0.608333	173130
0.616667	213895
0.625	251826
0.633333	287082
0.641667	319775
0.65	350040
0.658333	377991
0.666667	403776
0.675	427558
0.683333	449427
0.691667	469462
0.7	487772
0.708333	504470
0.716667	519647
0.725	533379
0.733333	545753
0.741667	556857
0.75	566783
0.758333	575609
0.766667	583414
0.775	590276
0.783333	596278
0.791667	601502
0.8	606030
0.808333	609929
0.816667	613279
0.825	616138
0.833333	618571
0.841667	620635
0.85	622378
0.858333	623850
0.866667	625086
0.875	626129
0.883333	627007
0.891667	627746
0.9	628373
0.908333	628905
0.916667	629359
0.925	629750
0.933333	630084
0.941667	630370
0.95	630620
0.958333	630838
0.966667	631029
0.975	631202
0.983333	631354
0.991667	631490
1	631609
1.00833	631726
1.01667	631830
1.025	631928
1.03333	632020
1.04167	632104
1.05	632184
1.05833	632260
1.06667	632330
1.075	632397
1.08333	632462
1.09167	632524
1.1	632586
1.10833	632643
1.11667	632698
1.125	632752
1.13333	632800
1.14167	632844
1.15	632876
1.15833	632888
1.16667	632897
1.175	632900
1.18333	632919
1.19167	632943
1.2	632967
1.20833	633002
1.21667	633034
1.225	633066
1.23333	633098
1.24167	633131
1.25	633157
1.25833	633189
1.26667	633222
1.275	633252
1.28333	633283
1.29167	633311
1.3	633340
1.30833	633369
1.31667	633398
1.325	633426
1.33333	633453
1.34167	633479
1.35	633505
1.35833	633528
1.36667	633551
1.375	633574
1.38333	633595
1.39167	633616
1.4	633636
1.40833	633657
1.41667	633680
1.425	633701
1.43333	633722
1.44167	633742
1.45	633761
1.45833	633779
1.46667	633797
1.475	633815
1.48333	633833
1.49167	633850
1.5	633867
1.50833	633884
1.51667	633900
1.525	633915
1.53333	633930
1.54167	633945
1.55	633959
1.55833	633971
1.56667	633984
1.575	633997
1.58333	634009
1.59167	634021
1.6	634032
1.60833	634044
1.61667	634054
1.625	634065
1.63333	634077
1.64167	634086
1.65	634096
1.65833	634106
1.66667	634116
1.675	634125
1.68333	634134
1.69167	634145
1.7	634155
1.70833	634165
1.71667	634174
1.725	634183
1.73333	634191
1.74167	634199
1.75	634207
1.75833	634215
1.76667	634222
1.775	634230
1.78333	634238
1.79167	634246
1.8	634253
1.80833	634261
1.81667	634269
1.825	634277
1.83333	634284
1.84167	634291
1.85	634299
1.85833	634307
1.86667	634314
1.875	634321
1.88333	634326
1.89167	634332
1.9	634339
1.90833	634345
1.91667	634351
1.925	634357
1.93333	634363
1.94167	634369
1.95	634374
1.95833	634380
1.96667	634384
1.975	634388
1.98333	634392
1.99167	634397
2	634403
2.00833	634409
2.01667	634413
2.025	634417
2.03333	634421
2.04167	634425
2.05	634429
2.05833	634434
2.06667	634438
2.075	634443
2.08333	634446
2.09167	634450
2.1	634454
2.10833	634459
2.11667	634463
2.125	634467
2.13333	634471
2.14167	634475
2.15	634477
2.15833	634480
2.16667	634484
2.175	634488
2.18333	634491
2.19167	634495
2.2	634498
2.20833	634501
2.21667	634504
2.225	634508
2.23333	634512
2.24167	634515
2.25	634518
2.25833	634520
2.26667	634524
2.275	634526
2.28333	634528
2.29167	634530
2.3	634533
2.30833	634536
2.31667	634539
2.325	634540
2.33333	634542
2.34167	634545
2.35	634547
2.35833	634548
2.36667	634551
2.375	634553
2.38333	634556
2.39167	634558
2.4	634561
2.40833	634562
2.41667	634564
2.425	634566
2.43333	634568
2.44167	634570
2.45	634572
2.45833	634573
2.46667	634575
2.475	634577
2.48333	634578
2.49167	634580
2.5	634583
2.50833	634585
2.51667	634586
2.525	634588
2.53333	634589
2.54167	634591
2.55	634592
2.55833	634592
2.56667	634594
2.575	634595
2.58333	634596
2.59167	634598
2.6	634600
2.60833	634602
2.61667	634603
2.625	634604
2.63333	634605
2.64167	634607
2.65	634608
2.65833	634610
2.66667	634612
2.675	634613
2.68333	634613
2.69167	634614
2.7	634615
2.70833	634616
2.71667	634617
2.725	634618
2.73333	634619
2.74167	634619
2.75	634620
2.75833	634622
2.76667	634623
2.775	634624
2.78333	634626
2.79167	634627
2.8	634627
2.80833	634628
2.81667	634629
2.825	634629
2.83333	634629
2.84167	634631
2.85	634631
2.85833	634632
2.86667	634632
2.875	634633
2.88333	634634
2.89167	634635
2.9	634636
2.90833	634637
2.91667	634637
2.925	634638
2.93333	634638
2.94167	634639
2.95	634640
2.95833	634640
2.96667	634641
2.975	634623
2.98333	634657
2.99167	634714
3	634778
3.00833	634842
3.01667	634903
3.025	634958
3.03333	635008
3.04167	635053
3.05	635092
3.05833	635126
3.06667	635157
3.075	635182
3.08333	635204
3.09167	635224
3.1	635241
3.10833	635257
3.11667	635271
3.125	635283
3.13333	635294
3.14167	635303
3.15	635313
3.15833	635321
3.16667	635329
3.175	635335
3.18333	635340
3.19167	635346
3.2	635352
3.20833	635357
3.21667	635362
3.225	635366
3.23333	635370
3.24167	635374
3.25	635377
3.25833	635380
3.26667	635383
3.275	635385
3.28333	635387
3.29167	635390
3.3	635392
3.30833	635394
3.31667	635396
3.325	635398
3.33333	635400
3.34167	635400
3.35	635402
3.35833	635403
3.36667	635403
3.375	635404
3.38333	635405
3.39167	635406
3.4	635407
3.40833	635408
3.41667	635408
3.425	635408
3.43333	635409
3.44167	635409
3.45	635410
3.45833	635410
3.46667	635411
3.475	635410
3.48333	635410
3.49167	635409
3.5	635408
3.50833	635408
3.51667	635408
3.525	635408
3.53333	635407
3.54167	635407
3.55	635407
3.55833	635406
3.56667	635405
3.575	635404
3.58333	635403
3.59167	635402
3.6	635401
3.60833	635400
3.61667	635399
3.625	635397
3.63333	635397
3.64167	635396
3.65	635395
3.65833	635394
3.66667	635393
3.675	635391
3.68333	635390
3.69167	635389
3.7	635388
3.70833	635387
3.71667	635385
3.725	635384
3.73333	635382
3.74167	635380
3.75	635378
3.75833	635377
3.76667	635375
3.775	635372
3.78333	635371
3.79167	635370
3.8	635369
3.80833	635367
3.81667	635366
3.825	635364
3.83333	635363
3.84167	635361
3.85	635359
3.85833	635358
3.86667	635357
3.875	635354
3.88333	635353
3.89167	635350
3.9	635349
3.90833	635346
3.91667	635345
3.925	635342
3.93333	635341
3.94167	635340
3.95	635338
3.95833	635337
3.96667	635335
3.975	635333
3.98333	635331
3.99167	635330
4	635328
4.00833	635326
4.01667	635325
4.025	635323
4.03333	635322
4.04167	635321
4.05	635319
4.05833	635317
4.06667	635315
4.075	635314
4.08333	635313
4.09167	635312
4.1	635309
4.10833	635306
4.11667	635305
4.125	635303
4.13333	635301
4.14167	635300
4.15	635298
4.15833	635295
4.16667	635294
4.175	635293
4.18333	635291
4.19167	635289
4.2	635287
4.20833	635286
4.21667	635284
4.225	635283
4.23333	635282
4.24167	635280
4.25	635278
4.25833	635277
4.26667	635275
4.275	635274
4.28333	635272
4.29167	635271
4.3	635270
4.30833	635268
4.31667	635266
4.325	635265
4.33333	635264
4.34167	635262
4.35	635261
4.35833	635259
4.36667	635257
4.375	635256
4.38333	635254
4.39167	635252
4.4	635251
4.40833	635249
4.41667	635248
4.425	635245
4.43333	635243
4.44167	635242
4.45	635240
4.45833	635238
4.46667	635237
4.475	635236
4.48333	635235
4.49167	635234
4.5	635233
4.50833	635232
4.51667	635231
4.525	635229
4.53333	635227
4.54167	635225
4.55	635224
4.55833	635223
4.56667	635222
4.575	635221
4.58333	635220
4.59167	635219
4.6	635218
4.60833	635217
4.61667	635216
4.625	635215
4.63333	635214
4.64167	635214
4.65	635211
4.65833	635210
4.66667	635208
4.675	635207
4.68333	635206
4.69167	635204
4.7	635203
4.70833	635201
4.71667	635200
4.725	635199
4.73333	635198
4.74167	635197
4.75	635196
4.75833	635196
4.76667	635195
4.775	635193
4.78333	635192
4.79167	635190
4.8	635189
4.80833	635189
4.81667	635187
4.825	635187
4.83333	635186
4.84167	635185
4.85	635184
4.85833	635183
4.86667	635181
4.875	635180
4.88333	635179
4.89167	635178
4.9	635177
4.90833	635176
4.91667	635175
4.925	635174
4.93333	635173
4.94167	635172
4.95	635172
4.95833	635171
4.96667	635169
4.975	635168
4.98333	635167
4.99167	635166
5	635165
5.00833	635165
5.01667	635164
5.025	635163
5.03333	635161
5.04167	635161
5.05	635160
5.05833	635159
5.06667	635158
5.075	635157
5.08333	635155
5.09167	635154
5.1	635154
5.10833	635154
5.11667	635153
5.125	635151
5.13333	635150
5.14167	635149
5.15	635148
5.15833	635148
5.16667	635147
5.175	635146
5.18333	635144
5.19167	635144
5.2	635143
5.20833	635143
5.21667	635142
5.225	635141
5.23333	635140
5.24167	635138
5.25	635138
5.25833	635137
5.26667	635136
5.275	635136
5.28333	635136
5.29167	635135
5.3	635135
5.30833	635135
5.31667	635134
5.325	635133
5.33333	635133
5.34167	635132
5.35	635131
5.35833	635131
5.36667	635130
5.375	635129
5.38333	635129
5.39167	635127
5.4	635127
5.40833	635126
5.41667	635126
5.425	635125
5.43333	635126
5.44167	635124
5.45	635124
5.45833	635124
5.46667	635123
5.475	635123
5.48333	635122
5.49167	635122
5.5	635121
5.50833	635121
5.51667	635120
5.525	635120
5.53333	635119
5.54167	635118
5.55	635117
5.55833	635117
5.56667	635116
5.575	635115
5.58333	635115
5.59167	635113
5.6	635113
5.60833	635112
5.61667	635112
5.625	635112
5.63333	635111
5.64167	635111
5.65	635110
5.65833	635109
5.66667	635108
5.675	635107
5.68333	635107
5.69167	635106
5.7	635105
5.70833	635104
5.71667	635104
5.725	635103
5.73333	635103
5.74167	635101
5.75	635101
5.75833	635100
5.76667	635100
5.775	635101
5.78333	635101
5.79167	635100
5.8	635100
5.80833	635100
5.81667	635100
5.825	635099
5.83333	635099
5.84167	635099
5.85	635098
5.85833	635097
5.86667	635096
5.875	635096
5.88333	635096
5.89167	635095
5.9	635094
5.90833	635093
5.91667	635093
5.925	635093
5.93333	635093
5.94167	635093
5.95	635092
5.95833	635092
5.96667	635091
5.975	635090
5.98333	635089
5.99167	635088
6	635087
6.00833	635087
6.01667	635086
6.025	635087
6.03333	635087
6.04167	635087
6.05	635086
6.05833	635086
6.06667	635085
6.075	635084
6.08333	635083
6.09167	635084
6.1	635083
6.10833	635083
6.11667	635082
6.125	635081
6.13333	635081
6.14167	635081
6.15	635081
6.15833	635080
6.16667	635080
6.175	635079
6.18333	635079
6.19167	635078
6.2	635077
6.20833	635077
6.21667	635076
6.225	635075
6.23333	635075
6.24167	635075
6.25	635076
6.25833	635075
6.26667	635075
6.275	635074
6.28333	635073
6.29167	635072
6.3	635072
6.30833	635072
6.31667	635071
6.325	635071
6.33333	635070
6.34167	635069
6.35	635069
6.35833	635069
6.36667	635069
6.375	635069
6.38333	635067
6.39167	635066
6.4	635066
6.40833	635067
6.41667	635067
6.425	635067
6.43333	635066
6.44167	635065
6.45	635065
6.45833	635064
6.46667	635064
6.475	635063
6.48333	635063
6.49167	635062
6.5	635063
6.50833	635063
6.51667	635063
6.525	635062
6.53333	635063
6.54167	635063
6.55	635063
6.55833	635062
6.56667	635062
6.575	635062
6.58333	635062
6.59167	635062
6.6	635061
6.60833	635059
6.61667	635059
6.625	635058
6.63333	635057
6.64167	635057
6.65	635056
6.65833	635055
6.66667	635055
6.675	635055
6.68333	635055
6.69167	635054
6.7	635053
6.70833	635053
6.71667	635052
6.725	635052
6.73333	635052
6.74167	635052
6.75	635052
6.75833	635052
6.76667	635051
6.775	635051
6.78333	635051
6.79167	635050
6.8	635049
6.80833	635049
6.81667	635049
6.825	635048
6.83333	635048
6.84167	635048
6.85	635047
6.85833	635047
6.86667	635046
6.875	635046
6.88333	635045
6.89167	635045
6.9	635045
6.90833	635045
6.91667	635045
6.925	635045
6.93333	635044
6.94167	635044
6.95	635043
6.95833	635043
6.96667	635043
6.975	635043
6.98333	635042
6.99167	635042
7	635042
7.00833	635041
7.01667	635041
7.025	635040
7.03333	635040
7.04167	635040
7.05	635039
7.05833	635038
7.06667	635038
7.075	635038
7.08333	635037
7.09167	635037
7.1	635037
7.10833	635036
7.11667	635036
7.125	635036
7.13333	635035
7.14167	635034
7.15	635034
7.15833	635033
7.16667	635033
7.175	635033
7.18333	635033
7.19167	635032
7.2	635033
7.20833	635032
7.21667	635032
7.225	635032
7.23333	635032
7.24167	635032
7.25	635031
7.25833	635031
7.26667	635030
7.275	635029
7.28333	635029
7.29167	635028
7.3	635028
7.30833	635028
7.31667	635028
7.325	635028
7.33333	635027
7.34167	635027
7.35	635027
7.35833	635027
7.36667	635026
7.375	635026
7.38333	635025
7.39167	635025
7.4	635024
7.40833	635024
7.41667	635024
7.425	635024
7.43333	635023
7.44167	635024
7.45	635024
7.45833	635024
7.46667	635023
7.475	635022
7.48333	635021
7.49167	635022
7.5	635023
7.50833	635022
7.51667	635022
7.525	635021
7.53333	635022
7.54167	635021
7.55	635020
7.55833	635020
7.56667	635020
7.575	635019
7.58333	635019
7.59167	635019
7.6	635019
7.60833	635018
7.61667	635018
7.625	635017
7.63333	635018
7.64167	635018
7.65	635017
7.65833	635017
7.66667	635017
7.675	635016
7.68333	635015
7.69167	635016
7.7	635016
7.70833	635016
7.71667	635015
7.725	635015
7.73333	635015
7.74167	635015
7.75	635015
7.75833	635014
7.76667	635013
7.775	635013
7.78333	635013
7.79167	635012
7.8	635012
7.80833	635012
7.81667	635011
7.825	635012
7.83333	635013
7.84167	635013
7.85	635012
7.85833	635012
7.86667	635012
7.875	635012
7.88333	635011
7.89167	635012
7.9	635012
7.90833	635012
7.91667	635012
7.925	635013
7.93333	635014
7.94167	635014
7.95	635013
7.95833	635012
7.96667	635012
7.975	635011
7.98333	635011
7.99167	635011
8	635010
8.00833	635010
8.01667	635009
8.025	635009
8.03333	635009
8.04167	635008
8.05	635007
8.05833	635006
8.06667	635006
8.075	635006
8.08333	635006
8.09167	635006
8.1	635006
8.10833	635005
8.11667	635005
8.125	635004
8.13333	635004
8.14167	635004
8.15	635004
8.15833	635003
8.16667	635002
8.175	635001
8.18333	635001
8.19167	635002
8.2	635002
8.20833	635001
8.21667	635002
8.225	635002
8.23333	635002
8.24167	635002
8.25	635001
8.25833	635001
8.26667	635002
8.275	635001
8.28333	635000
8.29167	635000
8.3	634999
8.30833	634999
8.31667	634999
8.325	634999
8.33333	635000
8.34167	635000
8.35	635000
8.35833	634999
8.36667	634999
8.375	634999
8.38333	634999
8.39167	634998
8.4	634997
8.40833	634997
8.41667	634996
8.425	634996
8.43333	634996
8.44167	634996
8.45	634996
8.45833	634996
8.46667	634995
8.475	634994
8.48333	634994
8.49167	634994
8.5	634994
8.50833	634994
8.51667	634993
8.525	634992
8.53333	634991
8.54167	634992
8.55	634992
8.55833	634992
8.56667	634992
8.575	634992
8.58333	634992
8.59167	634991
8.6	634991
8.60833	634991
8.61667	634992
8.625	634992
8.63333	634992
8.64167	634992
8.65	634993
8.65833	634993
8.66667	634993
8.675	634993
8.68333	634992
8.69167	634992
8.7	634992
8.70833	634993
8.71667	634992
8.725	634992
8.73333	634992
8.74167	634991
8.75	634991
8.75833	634992
8.76667	634992
8.775	634992
8.78333	634992
8.79167	634991
8.8	634991
8.80833	634991
8.81667	634991
8.825	634991
8.83333	634990
8.84167	634990
8.85	634989
8.85833	634989
8.86667	634988
8.875	634988
8.88333	634988
8.89167	634988
8.9	634987
8.90833	634986
8.91667	634986
8.925	634986
8.93333	634985
8.94167	634985
8.95	634985
8.95833	634985
8.96667	634985
8.975	634984
8.98333	634984
8.99167	634984
9	634984
9.00833	634983
9.01667	634983
9.025	634983
9.03333	634983
9.04167	634983
9.05	634983
9.05833	634984
9.06667	634984
9.075	634983
9.08333	634983
9.09167	634983
9.1	634983
9.10833	634984
9.11667	634983
9.125	634983
9.13333	634983
9.14167	634982
9.15	634981
9.15833	634981
9.16667	634981
9.175	634980
9.18333	634981
9.19167	634980
9.2	634981
9.20833	634981
9.21667	634981
9.225	634980
9.23333	634981
9.24167	634981
9.25	634980
9.25833	634980
9.26667	634980
9.275	634980
9.28333	634980
9.29167	634979
9.3	634980
9.30833	634979
9.31667	634979
9.325	634980
9.33333	634979
9.34167	634979
9.35	634979
9.35833	634979
9.36667	634978
9.375	634978
9.38333	634977
9.39167	634977
9.4	634976
9.40833	634976
9.41667	634976
9.425	634975
9.43333	634975
9.44167	634975
9.45	634975
9.45833	634975
9.46667	634974
9.475	634974
9.48333	634974
9.49167	634975
9.5	634974
9.50833	634974
9.51667	634974
9.525	634974
9.53333	634974
9.54167	634974
9.55	634974
9.55833	634974
9.56667	634974
9.575	634974
9.58333	634973
9.59167	634973
9.6	634973
9.60833	634973
9.61667	634972
9.625	634972
9.63333	634971
9.64167	634971
9.65	634971
9.65833	634971
9.66667	634971
9.675	634971
9.68333	634971
9.69167	634971
9.7	634970
9.70833	634970
9.71667	634970
9.725	634969
9.73333	634969
9.74167	634970
9.75	634969
9.75833	634969
9.76667	634969
9.775	634969
9.78333	634969
9.79167	634969
9.8	634969
9.80833	634969
9.81667	634970
9.825	634969
9.83333	634969
9.84167	634969
9.85	634969
9.85833	634968
9.86667	634968
9.875	634968
9.88333	634968
9.89167	634967
9.9	634967
9.90833	634967
9.91667	634967
9.925	634966
9.93333	634966
9.94167	634965
9.95	634966
9.95833	634966
9.96667	634966
9.975	634965
9.98333	634964
9.99167	634964
10	634963
10.0083	634963
10.0167	634964
10.025	634964
10.0333	634964
10.0417	634965
10.05	634965
10.0583	634965
10.0667	634965
10.075	634965
10.0833	634965
10.0917	634965
10.1	634966
10.1083	634965
10.1167	634965
10.125	634965
10.1333	634965
10.1417	634965
10.15	634964
10.1583	634964
10.1667	634963
10.175	634963
10.1833	634962
10.1917	634962
10.2	634962
10.2083	634961
10.2167	634962
10.225	634961
10.2333	634962
10.2417	634962
10.25	634961
10.2583	634961
10.2667	634962
10.275	634961
10.2833	634961
10.2917	634960
10.3	634959
10.3083	634958
10.3167	634959
10.325	634959
10.3333	634959
10.3417	634958
10.35	634959
10.3583	634959
10.3667	634958
10.375	634958
10.3833	634958
10.3917	634958
10.4	634958
10.4083	634958
10.4167	634957
10.425	634957
10.4333	634957
10.4417	634956
10.45	634956
10.4583	634955
10.4667	634955
10.475	634955
10.4833	634954
10.4917	634955
10.5	634954
10.5083	634954
10.5167	634953
10.525	634953
10.5333	634953
10.5417	634953
10.55	634953
10.5583	634953
10.5667	634952
10.575	634952
10.5833	634952
10.5917	634952
10.6	634953
10.6083	634952
10.6167	634952
10.625	634953
10.6333	634953
10.6417	634953
10.65	634952
10.6583	634953
10.6667	634953
10.675	634952
10.6833	634952
10.6917	634952
10.7	634951
10.7083	634951
10.7167	634951
10.725	634951
10.7333	634951
10.7417	634950
10.75	634950
10.7583	634949
10.7667	634949
10.775	634948
10.7833	634948
10.7917	634947
10.8	634948
10.8083	634948
10.8167	634948
10.825	634948
10.8333	634948
10.8417	634948
10.85	634947
10.8583	634947
10.8667	634947
10.875	634947
10.8833	634946
10.8917	634946
10.9	634946
10.9083	634947
10.9167	634946
10.925	634947
10.9333	634946
10.9417	634945
10.95	634944
10.9583	634944
10.9667	634944
10.975	634944
10.9833	634944
10.9917	634944
11	634943
11.0083	634942
11.0167	634942
11.025	634942
11.0333	634942
11.0417	634941
11.05	634942
11.0583	634942
11.0667	634941
11.075	634940
11.0833	634939
11.0917	634939
11.1	634939
11.1083	634939
11.1167	634939
11.125	634940
11.1333	634940
11.1417	634940
11.15	634940
11.1583	634940
11.1667	634940
11.175	634940
11.1833	634941
11.1917	634941
11.2	634941
11.2083	634941
11.2167	634940
11.225	634940
11.2333	634940
11.2417	634940
11.25	634940
11.2583	634939
11.2667	634939
11.275	634939
11.2833	634939
11.2917	634939
11.3	634939
11.3083	634938
11.3167	634938
11.325	634938
11.3333	634938
11.3417	634938
11.35	634939
11.3583	634939
11.3667	634939
11.375	634939
11.3833	634938
11.3917	634938
11.4	634938
11.4083	634938
11.4167	634937
11.425	634936
11.4333	634936
11.4417	634936
11.45	634935
11.4583	634935
11.4667	634935
11.475	634934
11.4833	634934
11.4917	634934
11.5	634933
11.5083	634934
11.5167	634934
11.525	634933
11.5333	634933
11.5417	634933
11.55	634933
11.5583	634933
11.5667	634933
11.575	634933
11.5833	634933
11.5917	634932
11.6	634933
11.6083	634932
11.6167	634932
11.625	634932
11.6333	634932
11.6417	634932
11.65	634933
11.6583	634932
11.6667	634932
11.675	634932
11.6833	634932
11.6917	634931
11.7	634931
11.7083	634930
11.7167	634930
11.725	634930
11.7333	634930
11.7417	634929
11.75	634930
11.7583	634929
11.7667	634929
11.775	634929
11.7833	634929
11.7917	634929
11.8	634928
11.8083	634928
11.8167	634927
11.825	634927
11.8333	634927
11.8417	634927
11.85	634927
11.8583	634926
11.8667	634926
11.875	634926
11.8833	634925
11.8917	634926
11.9	634925
11.9083	634925
11.9167	634925
11.925	634924
11.9333	634924
11.9417	634924
11.95	634923
11.9583	634923
11.9667	634924
11.975	634924
11.9833	634924
11.9917	634923
12	634922
12.0083	634922
12.0167	634921
12.025	634921
12.0333	634921
12.0417	634921
12.05	634922
12.0583	634922
12.0667	634923
12.075	634922
12.0833	634921
12.0917	634920
12.1	634920
12.1083	634919
12.1167	634919
12.125	634919
12.1333	634918
12.1417	634916
12.15	634915
12.1583	634915
12.1667	634914
12.175	634913
12.1833	634913
12.1917	634914
12.2	634914
12.2083	634915
12.2167	634916
12.225	634915
12.2333	634916
12.2417	634915
12.25	634915
12.2583	634915
12.2667	634915
12.275	634914
12.2833	634915
12.2917	634915
12.3	634914
12.3083	634914
12.3167	634913
12.325	634914
12.3333	634913
12.3417	634912
12.35	634912
12.3583	634913
12.3667	634912
12.375	634912
12.3833	634911
12.3917	634911
12.4	634911
12.4083	634911
12.4167	634912
12.425	634912
12.4333	634911
12.4417	634911
12.45	634910
12.4583	634910
12.4667	634910
12.475	634909
12.4833	634909
12.4917	634909
12.5	634909
12.5083	634909
12.5167	634908
12.525	634908
12.5333	634908
12.5417	634908
12.55	634908
12.5583	634909
12.5667	634909
12.575	634909
12.5833	634909
12.5917	634909
12.6	634909
12.6083	634908
12.6167	634908
12.625	634908
12.6333	634908
12.6417	634908
12.65	634907
12.6583	634908
12.6667	634907
12.675	634907
12.6833	634907
12.6917	634907
12.7	634907
12.7083	634907
12.7167	634906
12.725	634906
12.7333	634906
12.7417	634905
12.75	634905
12.7583	634905
12.7667	634904
12.775	634904
12.7833	634903
12.7917	634903
12.8	634903
12.8083	634903
12.8167	634903
12.825	634903
12.8333	634903
12.8417	634903
12.85	634902
12.8583	634901
12.8667	634901
12.875	634901
12.8833	634901
12.8917	634901
12.9	634901
12.9083	634900
12.9167	634900
12.925	634900
12.9333	634900
12.9417	634900
12.95	634900
12.9583	634900
12.9667	634899
12.975	634898
12.9833	634897
12.9917	634897
13	634897
13.0083	634897
13.0167	634897
13.025	634897
13.0333	634896
13.0417	634896
13.05	634897
13.0583	634896
13.0667	634895
13.075	634895
13.0833	634896
13.0917	634896
13.1	634896
13.1083	634896
13.1167	634896
13.125	634895
13.1333	634895
13.1417	634895
13.15	634895
13.1583	634894
13.1667	634895
13.175	634894
13.1833	634893
13.1917	634893
13.2	634893
13.2083	634893
13.2167	634892
13.225	634892
13.2333	634892
13.2417	634892
13.25	634891
13.2583	634891
13.2667	634891
13.275	634891
13.2833	634890
13.2917	634889
13.3	634889
13.3083	634889
13.3167	634889
13.325	634889
13.3333	634888
13.3417	634888
13.35	634887
13.3583	634887
13.3667	634886
13.375	634887
13.3833	634887
13.3917	634886
13.4	634886
13.4083	634885
13.4167	634886
13.425	634885
13.4333	634884
13.4417	634884
13.45	634883
13.4583	634883
13.4667	634883
13.475	634883
13.4833	634883
13.4917	634883
13.5	634883
13.5083	634883
13.5167	634883
13.525	634883
13.5333	634882
13.5417	634882
13.55	634881
13.5583	634881
13.5667	634881
13.575	634882
13.5833	634882
13.5917	634881
13.6	634881
13.6083	634881
13.6167	634882
13.625	634882
13.6333	634881
13.6417	634882
13.65	634881
13.6583	634881
13.6667	634881
13.675	634881
13.6833	634880
13.6917	634879
13.7	634879
13.7083	634880
13.7167	634879
13.725	634879
13.7333	634879
13.7417	634878
13.75	634878
13.7583	634878
13.7667	634878
13.775	634877
13.7833	634876
13.7917	634876
13.8	634876
13.8083	634876
13.8167	634876
13.825	634876
13.8333	634875
13.8417	634876
13.85	634875
13.8583	634875
13.8667	634874
13.875	634874
13.8833	634874
13.8917	634873
13.9	634873
13.9083	634874
13.9167	634874
13.925	634874
13.9333	634872
13.9417	634872
13.95	634872
13.9583	634872
13.9667	634873
13.975	634872
13.9833	634872
13.9917	634872
14	634872
14.0083	634872
14.0167	634871
14.025	634872
14.0333	634871
14.0417	634871
14.05	634871
14.0583	634871
14.0667	634869
14.075	634868
14.0833	634868
14.0917	634867
14.1	634867
14.1083	634867
14.1167	634867
14.125	634866
14.1333	634866
14.1417	634867
14.15	634867
14.1583	634867
14.1667	634868
14.175	634867
14.1833	634868
14.1917	634868
14.2	634868
14.2083	634867
14.2167	634866
14.225	634866
14.2333	634865
14.2417	634865
14.25	634865
14.2583	634865
14.2667	634865
14.275	634864
14.2833	634863
14.2917	634863
14.3	634863
14.3083	634863
14.3167	634863
14.325	634862
14.3333	634862
14.3417	634861
14.35	634860
14.3583	634861
14.3667	634860
14.375	634860
14.3833	634860
14.3917	634860
14.4	634859
14.4083	634859
14.4167	634859
14.425	634859
14.4333	634859
14.4417	634859
14.45	634859
14.4583	634858
14.4667	634857
14.475	634857
14.4833	634857
14.4917	634857
14.5	634857
14.5083	634858
14.5167	634857
14.525	634856
14.5333	634856
14.5417	634855
14.55	634855
14.5583	634854
14.5667	634853
14.575	634852
14.5833	634852
14.5917	634853
14.6	634852
14.6083	634852
14.6167	634852
14.625	634852
14.6333	634852
14.6417	634853
14.65	634853
14.6583	634853
14.6667	634853
14.675	634852
14.6833	634852
14.6917	634851
14.7	634850
14.7083	634850
14.7167	634850
14.725	634850
14.7333	634850
14.7417	634849
14.75	634849
14.7583	634849
14.7667	634849
14.775	634849
14.7833	634848
14.7917	634848
14.8	634848
14.8083	634848
14.8167	634848
14.825	634848
14.8333	634848
14.8417	634849
14.85	634849
14.8583	634849
14.8667	634849
14.875	634848
14.8833	634847
14.8917	634847
14.9	634847
14.9083	634846
14.9167	634847
14.925	634847
14.9333	634847
14.9417	634846
14.95	634846
14.9583	634846
14.9667	634846
14.975	634845
14.9833	634845
14.9917	634845
15	634844
15.0083	634844
15.0167	634843
15.025	634842
15.0333	634842
15.0417	634842
15.05	634843
15.0583	634843
15.0667	634843
15.075	634843
15.0833	634842
15.0917	634842
15.1	634842
15.1083	634842
15.1167	634842
15.125	634842
15.1333	634842
15.1417	634841
15.15	634841
15.1583	634841
15.1667	634841
15.175	634841
15.1833	634841
15.1917	634840
15.2	634841
15.2083	634840
15.2167	634839
15.225	634839
15.2333	634838
15.2417	634838
15.25	634838
15.2583	634837
15.2667	634837
15.275	634837
15.2833	634836
15.2917	634836
15.3	634836
15.3083	634835
15.3167	634836
15.325	634837
15.3333	634836
15.3417	634836
15.35	634836
15.3583	634836
15.3667	634836
15.375	634836
15.3833	634836
15.3917	634836
15.4	634836
15.4083	634835
15.4167	634835
15.425	634835
15.4333	634835
15.4417	634834
15.45	634835
15.4583	634835
15.4667	634834
15.475	634833
15.4833	634833
15.4917	634833
15.5	634833
15.5083	634833
15.5167	634833
15.525	634832
15.5333	634831
15.5417	634831
15.55	634831
15.5583	634832
15.5667	634831
15.575	634831
15.5833	634831
15.5917	634830
15.6	634830
15.6083	634830
15.6167	634830
15.625	634830
15.6333	634831
15.6417	634831
15.65	634831
15.6583	634831
15.6667	634832
15.675	634831
15.6833	634831
15.6917	634831
15.7	634831
15.7083	634831
15.7167	634831
15.725	634830
15.7333	634829
15.7417	634829
15.75	634829
15.7583	634830
15.7667	634830
15.775	634830
15.7833	634830
15.7917	634829
15.8	634830
15.8083	634830
15.8167	634829
15.825	634830
15.8333	634830
15.8417	634829
15.85	634829
15.8583	634829
15.8667	634828
15.875	634828
15.8833	634828
15.8917	634827
15.9	634827
15.9083	634826
15.9167	634826
15.925	634827
15.9333	634826
15.9417	634825
15.95	634826
15.9583	634825
15.9667	634825
15.975	634825
15.9833	634824
15.9917	634824
16	634824
16.0083	634825
16.0167	634825
16.025	634824
16.0333	634824
16.0417	634824
16.05	634824
16.0583	634824
16.0667	634825
16.075	634824
16.0833	634824
16.0917	634824
16.1	634824
16.1083	634824
16.1167	634824
16.125	634824
16.1333	634824
16.1417	634821
16.15	634821
16.1583	634821
16.1667	634821
16.175	634821
16.1833	634821
16.1917	634821
16.2	634822
16.2083	634823
16.2167	634823
16.225	634824
16.2333	634822
16.2417	634822
16.25	634822
16.2583	634821
16.2667	634821
16.275	634821
16.2833	634821
16.2917	634821
16.3	634820
16.3083	634820
16.3167	634819
16.325	634819
16.3333	634819
16.3417	634818
16.35	634818
16.3583	634819
16.3667	634818
16.375	634817
16.3833	634817
16.3917	634817
16.4	634817
16.4083	634817
16.4167	634816
16.425	634816
16.4333	634817
16.4417	634817
16.45	634817
16.4583	634817
16.4667	634817
16.475	634817
16.4833	634817
16.4917	634817
16.5	634817
16.5083	634817
16.5167	634816
16.525	634816
16.5333	634816
16.5417	634816
16.55	634817
16.5583	634816
16.5667	634816
16.575	634816
16.5833	634816
16.5917	634816
16.6	634816
16.6083	634816
16.6167	634816
16.625	634817
16.6333	634816
16.6417	634816
16.65	634816
[truncated: 69,855 more rows]

## Sheet: Extended Data Fig.4c
Sample	Fucose	Rhamnose	Galactose	Galacturonate	Glucuronate
2022-07-01	57.2091	14.9174	1.89026	9.48755	16.4957
2021-07-04	56.9319	12.8994	1.65094	7.6405	20.8773
