# Supplementary material for: Phosphate deprivation restricts bacterial degradation of the marine polysaccharide fucoidan
Source: Nat Microbiol. 2026 Jan 22;11(2):391–405. doi: 10.1038/s41564-025-02240-z (PMC12872454; doi:10.1038/s41564-025-02240-z)
Supplement: Supplementary file 15 — Statistical source data. [file 41564_2025_2240_MOESM15_ESM.xlsx]

## Sheet: Extended Data Fig.5a
Sample	Latitude	Longitude
1	54.1876	7.8766
2	54.188	7.87973
3	54.1891	7.8838
4	54.1891	7.88325
5	54.1878	7.87717
6	54.1891	7.88387
7	54.1884	7.88222
8	54.1845	7.89067
