# Supplementary material for: Phosphate deprivation restricts bacterial degradation of the marine polysaccharide fucoidan
Source: Nat Microbiol. 2026 Jan 22;11(2):391–405. doi: 10.1038/s41564-025-02240-z (PMC12872454; doi:10.1038/s41564-025-02240-z)
Supplement: Supplementary file 16 — Statistical source data. [file 41564_2025_2240_MOESM16_ESM.xlsx]

## Sheet: Extended Data Fig.7
	Xylan
	Growth rate (h-1)					Maximum biomass (x107 cell/mL)					Residual carbohydrate (mg/mL)
Pi (μM)	Replicate 1	Replicate 2	Replicate 3		Pi (μM)	Replicate 1	Replicate 2	Replicate 3		Pi (μM)	Replicate 1	Replicate 2	Replicate 3
10	0.108	0.23	0.127		10	0.390753	0.611238	0.356655		1	0.509659	0.498497	0.508323
20	0.091	0.117	0.076		20	1.37439	1.65288	2.08273		5	0.459289	0.460434	0.469354
30	0.129	0.117	0.092		30	3.41621	3.0805	3.19662		10	0.440114	0.436728	0.433818
40	0.135	0.121	0.138		40	4.47905	4.62844	4.66675		20	0.382018	0.369664	0.364321
50	0.119	0.131	0.124		50	5.73806	5.44844	4.66463		30	0.32912	0.323205	0.340615
										40	0.327403	0.325399	0.321202
										50	0.307942	0.302075	0.304889
	Pectin
	Growth rate (h-1)					Maximum biomass (x107 cell/mL)					Residual carbohydrate (mg/mL)
Pi (μM)	Replicate 1	Replicate 2	Replicate 3		Pi (μM)	Replicate 1	Replicate 2	Replicate 3		Pi (μM)	Replicate 1	Replicate 2	Replicate 3
5	0.116	0.102	0.076		5	0.746542	0.846081	0.772235		1	0.307369	0.309325	0.323873
10	0.105	0.076	0.082		10	1.28523	1.03051	1.15308		5	0.304412	0.296256	0.283949
20	0.099	0.108	0.078		20	2.01802	2.7646	2.73452		10	0.271262	0.280372	0.288099
30	0.076	0.1	0.093		30	4.15752	4.13518	4.21079		20	0.243406	0.23544	0.252468
										30	0.223897	0.227951	0.217171
