# Supplementary material for: Phosphate deprivation restricts bacterial degradation of the marine polysaccharide fucoidan
Source: Nat Microbiol. 2026 Jan 22;11(2):391–405. doi: 10.1038/s41564-025-02240-z (PMC12872454; doi:10.1038/s41564-025-02240-z)
Supplement: Supplementary file 17 — Statistical source data. [file 41564_2025_2240_MOESM17_ESM.xlsx]

## Sheet: Extended Data Fig. 8
Growth curve (O.D. 600 nm)
	1 μM Pi					5 μM Pi					10 μM Pi
Time (hours)	Replicate 1	Replicate 2	Replicate 3		Time (hours)	Replicate 1	Replicate 2	Replicate 3		Time (hours)	Replicate 1	Replicate 2	Replicate 3
0	0	0	0		0	0	0	0		0	0	0	0
12	-0.0200062	-0.00943947	-0.0157288		12	0.0126516	-0.00581706	-0.0111877		12	-0.00348792	-0.00812314	-0.00772554
24	-0.0190906	-0.00588624	-0.0144855		24	0.0145583	-0.00189199	-0.0102504		24	-0.00155422	-0.00594819	-0.00532873
30	-0.0197866	-0.00540555	-0.0135487		30	0.0156554	-0.00296842	-0.00914474		30	-0.00109853	-0.00464077	-0.00475641
36	-0.0178463	-0.00469769	-0.0145267		36	0.0156171	0.000755762	-0.00634731		36	0.0010986	-0.00376251	-0.00341939
47.5	-0.0148195	-0.000330193	-0.00859612		47.5	0.0224659	0.0067964	5.31738e-05		47.5	0.0152357	0.00684801	0.0105332
52.5	-0.0160885	0.000136778	-0.00818536		52.5	0.0250986	0.00900807	0.00363798		52.5	0.0200911	0.0126356	0.0144264
56	-0.0163913	0.00332877	-0.00590644		56	0.024305	0.011029	0.00373751		56	0.0245073	0.0167678	0.0198574
60	-0.0154104	0.00383325	-0.00661861		60	0.0255093	0.0143223	0.00754124		60	0.0280258	0.0230732	0.0211092
68	-0.011462	0.00808497	-0.00295338		68	0.034146	0.0198018	0.0147651		68	0.0373676	0.0319112	0.0312536
72	-0.0101209	0.0100291	0.000342716		72	0.0332765	0.0207365	0.0144299		72	0.0405027	0.0342227	0.0334274
76	-0.00952339	0.011516	-1.65746e-05		76	0.0331019	0.0215863	0.0150704		76	0.0407465	0.0360196	0.0333261
80	-0.00685345	0.0131236	0.00242898		80	0.0350687	0.0243367	0.0183709		80	0.0448147	0.036145	0.0372352
83	-0.00899	0.0134292	0.00206225		83	0.0363933	0.0258359	0.0182808		83	0.0476209	0.0435226	0.0354861
95	-0.00571644	0.0165645	0.00375288		95	0.0447734	0.0297423	0.023037		95	0.0561501	0.0405333	0.0408854
105.5	-0.000209522	0.0197713	0.00985537		105.5	0.0440896	0.0301172	0.0243338		105.5	0.0548766	0.0457069	0.0458302
120	-0.000345954	0.0199762	0.0115719		120	0.0441351	0.0316824	0.0271522		120	0.0564503	0.0457181	0.0460353
144	0.000814698	0.0224628	0.0153133		144	0.0470128	0.0338677	0.0307257		144	0.0561744	0.0493377	0.0492908
	20 μM Pi					30 μM Pi					40 μM Pi
Time (hours)	Replicate 1	Replicate 2	Replicate 3		Time (hours)	Replicate 1	Replicate 2	Replicate 3		Time (hours)	Replicate 1	Replicate 2	Replicate 3
0	0	0	0		0	0	0	0		0	0	0	0
12	-0.0105746	-0.0113541	-0.0156567		12	-0.0202513	-0.0186097	-0.0193737		12	-0.0067709	-0.0089005	-0.00929564
24	-0.00800588	-0.00780817	-0.0135743		24	-0.0148058	-0.0150179	-0.01644		24	-0.00187785	-0.00448584	-0.00522978
30	-0.00561082	-0.00598547	-0.0112663		30	-0.0146391	-0.0134278	-0.0144368		30	-0.000180861	0.00536839	-0.00247348
36	-0.00380973	-0.00341902	-0.00849891		36	-0.00983981	-0.0076052	-0.0105314		36	0.00400437	-0.00186975	-0.00073604
47.5	0.00695293	0.00970774	0.00823201		47.5	-0.00112473	0.00880238	0.00131802		47.5	0.0167805	0.0199403	0.0163927
52.5	0.0184545	0.0223975	0.0190913		52.5	0.0161789	0.0202222	0.013055		52.5	0.0287507	0.029091	0.0308387
56	0.0297559	0.0307623	0.0308953		56	0.0316777	0.0346526	0.0300075		56	0.0464906	0.0471621	0.0486812
60	0.0394931	0.0423875	0.040611		60	0.0502747	0.0566755	0.0474777		60	0.0694543	0.0676819	0.0740274
68	0.0633557	0.0567521	0.0606713		68	0.0806164	0.0910226	0.0787207		68	0.126154	0.127717	0.134917
72	0.0637383	0.063771	0.0674539		72	0.0912209	0.0974993	0.0890747		72	0.139993	0.145017	0.157565
76	0.0670223	0.070271	0.070686		76	0.0993873	0.106872	0.0952922		76	0.152477	0.160541	0.166492
80	0.0725732	0.0734658	0.0753719		80	0.106661	0.118361	0.102888		80	0.16474	0.170409	0.174569
83	0.0765522	0.0788558	0.084452		83	0.113755	0.126632	0.11041		83	0.170945	0.178382	0.183735
95	0.0939644	0.0843054	0.0908781		95	0.128976	0.136473	0.118016		95	0.181006	0.19659	0.203336
105.5	0.0956163	0.0883755	0.0950022		105.5	0.133982	0.144585	0.124758		105.5	0.190444	0.207772	0.20901
120	0.106358	0.0978139	0.101928		120	0.143909	0.150512	0.138276		120	0.201077	0.212036	0.218305
144	0.114323	0.101893	0.107916		144	0.137518	0.155296	0.13892		144	0.205161	0.216242	0.220641
	50 μM Pi					Residual phosphate (μM)
Time (hours)	Replicate 1	Replicate 2	Replicate 3		Pi (μM)	Replicate 1	Replicate 2	Replicate 3
0	0	0	0		1	0.924479	1.29948	1.1901
12	-0.00820438	-0.00620289	-0.00974702		5	1.20573	1.29948	0.940104
24	-0.00337913	-0.00280538	-0.00765279		10	1.73698	3.22135	1.95573
30	-0.00176725	-0.00307782	-0.00837666		20	2.2526	2.1276	1.95573
36	0.000425237	0.000421987	-0.00522004		30	2.6276	2.3776	2.76823
47.5	0.0164417	0.0174365	0.0118603		40	2.76823	4.20573	2.72135
52.5	0.0293106	0.0306119	0.0205069		50	2.78385	2.86198	3.15885
56	0.0456729	0.0470447	0.0359085
60	0.0683244	0.0714543	0.0557828
68	0.136233	0.138213	0.124804
72	0.16656	0.167335	0.142314
76	0.181502	0.184241	0.157238
80	0.198117	0.199202	0.16973
83	0.206951	0.212159	0.18348
95	0.218573	0.225963	0.196626
105.5	0.233752	0.234248	0.204891
120	0.24042	0.241209	0.211023
144	0.237134	0.233772	0.214464
