# Supplementary material for: Phosphate deprivation restricts bacterial degradation of the marine polysaccharide fucoidan
Source: Nat Microbiol. 2026 Jan 22;11(2):391–405. doi: 10.1038/s41564-025-02240-z (PMC12872454; doi:10.1038/s41564-025-02240-z)
Supplement: Supplementary file 18 — Statistical source data. [file 41564_2025_2240_MOESM18_ESM.xlsx]

## Sheet: Extended Data Fig. 9
Growth curve (O.D. 600 nm)
	1 μM Pi					5 μM Pi					10 μM Pi
Time (hours)	Replicate 1	Replicate 2	Replicate 3		Time (hours)	Replicate 1	Replicate 2	Replicate 3		Time (hours)	Replicate 1	Replicate 2	Replicate 3
0	0	0	0		0	0	0	0		0	0	0	0
12	-0.00426741	-0.00732386	-0.00408763		12	0.00811863	-0.00425576	-0.00266503		12	0.00281282	-0.00132509	0.00266968
24	-0.00252346	-0.00278968	-0.00306793		24	0.000530341	-0.00123381	-0.00161324		24	-0.00117658	-6.77044e-05	0.000354078
30	0.00273641	8.89703e-05	-0.000982569		30	0.00341696	0.000661727	0.00185634		30	0.000400833	0.003621	0.000446431
36	0.00594288	0.0030509	0.00117108		36	0.00506315	0.00138191	0.00392797		36	0.00247469	0.00564668	0.00359135
47.5	-7.30921e-05	0.00377506	0.00243325		47.5	0.00905423	0.00242907	0.0053704		47.5	0.00488301	0.00715242	0.00113461
52.5	0.0017669	0.00432117	0.00555277		52.5	0.0137218	0.00419658	0.00995424		52.5	0.00684441	0.00928399	0.00138544
56	0.00242049	0.00576944	0.00875815		56	0.0208936	0.0105555	0.017387		56	0.0109903	0.015649	0.0052356
60	0.00304359	0.00948865	0.0152439		60	0.0287159	0.0155349	0.0285385		60	0.0204129	0.0240256	0.00963988
68	0.0114495	0.0446864	0.0477934		68	0.0636414	0.0470465	0.0622006		68	0.0582186	0.0589065	0.0252363
72	0.0281493	0.0578825	0.0627127		72	0.0733088	0.0642561	0.0736963		72	0.0793677	0.0782562	0.0405552
76	0.0436497	0.0669065	0.0673747		76	0.0802471	0.073728	0.080445		76	0.0876828	0.0881301	0.0665645
80	0.0467151	0.0705203	0.072966		80	0.0854003	0.0769497	0.086217		80	0.092882	0.0943117	0.0780359
83	0.05504	0.0730171	0.0753897		83	0.0912697	0.0816087	0.0872168		83	0.0987816	0.0972592	0.0815294
95	0.0538028	0.0746368	0.0779781		95	0.0947258	0.0840805	0.0900769		95	0.0992131	0.0992274	0.084943
105.5	0.0563766	0.0776141	0.0815064		105.5	0.0972159	0.0850607	0.0922467		105.5	0.108666	0.108014	0.0893502
120	0.0601925	0.0793802	0.0890216		120	0.101689	0.0923889	0.0991732		120	0.113579	0.112217	0.0954846
144	0.0661617	0.0893556	0.0942472		144	0.111321	0.102012	0.105812		144	0.122911	0.120817	0.104819
	20 μM Pi					30 μM Pi					40 μM Pi
Time (hours)	Replicate 1	Replicate 2	Replicate 3		Time (hours)	Replicate 1	Replicate 2	Replicate 3		Time (hours)	Replicate 1	Replicate 2	Replicate 3
0	0	0	0		0	0	0	0		0	0	0	0
12	-0.00425208	-0.00217632	-0.00848176		12	-0.0104027	-0.00721059	-0.00597931		12	-0.00307978	-0.00328694	-3.28892e-05
24	-0.00266532	-0.00197489	-0.00675877		24	-0.00872682	-0.00552523	-0.00765865		24	-0.00190387	-0.00205402	2.56808e-05
30	-0.000658649	-0.000372239	-0.00478129		30	-0.0071458	-0.00370939	-7.2793e-05		30	0.00312206	0.000546803	0.00220522
36	0.000490365	0.00150505	-0.00323035		36	-0.0055631	-0.00341965	-0.00481631		36	0.00341818	0.00316305	0.00480774
47.5	0.000579638	0.00388489	-0.0004103		47.5	-0.00338864	-0.000646998	-0.0041172		47.5	0.00305053	0.00463311	0.00718683
52.5	0.00146256	0.00519057	0.00117487		52.5	-0.00200021	0.00191841	-0.00210212		52.5	0.00578692	0.00459178	0.0109673
56	0.00429492	0.00938868	0.00561799		56	0.000251159	0.00484361	-0.0025498		56	0.00618202	0.00821805	0.0138164
60	0.00815611	0.0171398	0.0128968		60	0.00593039	0.0121516	-0.00102047		60	0.00996921	0.0136479	0.0226424
68	0.0213091	0.050728	0.0485448		68	0.0396962	0.0457401	0.0140724		68	0.0240792	0.03361	0.0580545
72	0.0381622	0.0738024	0.075231		72	0.0680425	0.0761176	0.0282096		72	0.034824	0.0527523	0.0853104
76	0.0650934	0.100667	0.0983212		76	0.105956	0.113499	0.054842		76	0.0608146	0.0846644	0.133871
80	0.0885845	0.102506	0.110483		80	0.118116	0.126911	0.0888254		80	0.0908646	0.125882	0.164594
83	0.0946546	0.105602	0.113551		83	0.129943	0.140182	0.110902		83	0.124332	0.152045	0.180209
95	0.105739	0.110458	0.119024		95	0.14112	0.152668	0.128385		95	0.16579	0.173448	0.199644
105.5	0.113047	0.118165	0.124427		105.5	0.149268	0.163732	0.138899		105.5	0.182761	0.189028	0.212699
120	0.123406	0.134115	0.139209		120	0.163332	0.172726	0.150266		120	0.207944	0.212653	0.240497
144	0.14028	0.145933	0.151221		144	0.182997	0.197301	0.171693		144	0.229873	0.242086	0.267059
	50 μM Pi					Residual phosphate (μM)
Time (hours)	Replicate 1	Replicate 2	Replicate 3		Pi (μM)	Replicate 1	Replicate 2	Replicate 3
0	0	0	0		1	3.20312	1.0625	1.21875
12	-0.00274234	-0.00511619	4.02691e-05		5	1.28125	1.28125	1.09375
24	-0.00138688	-0.000624129	0.00132417		10	1.48438	1.28125	1.78125
30	0.000573271	0.00287629	0.00934325		20	2.70312	2.0625	2.03125
36	0.00147524	0.00535747	0.00387429		30	2.4375	2.07812	2.1875
47.5	0.00366877	0.00662078	0.00148369		40	5.9375	2.35938	2.6875
52.5	0.00454154	0.0103696	0.00569939		50	2.4375	2.4375	2.60938
56	0.00613586	0.0119704	0.00253478
60	0.00800809	0.0191304	0.00730105
68	0.0284674	0.046544	0.0179192
72	0.0461369	0.0713737	0.0271124
76	0.0769002	0.110866	0.0514686
80	0.117695	0.152157	0.0884886
83	0.154576	0.175267	0.113314
95	0.196179	0.206741	0.184064
105.5	0.217399	0.220311	0.194484
120	0.243797	0.247163	0.217628
144	0.272864	0.281606	0.247691
